# Supplementary material for: Hippocampus-Based Mitochondrial Respiratory Function Decline Is Responsible for Perioperative Neurocognitive Disorders
Source: Front Aging Neurosci. 2022 Feb 9;14:772066. doi: 10.3389/fnagi.2022.772066 (PMC8865419; doi:10.3389/fnagi.2022.772066)
Supplement: Supplementary file 2 [file Data_Sheet_1.zip]

Archive with 52 entries (35 files):
- Fig.1/
- Fig.1/Fig.1A Nor test/
- Fig.1/Fig.1A Nor test/1.Training(familiar)/
- Fig.1/Fig.1A Nor test/1.Training(familiar)/familiar.xlsx
- Fig.1/Fig.1A Nor test/2.Nor test(4h)/
- Fig.1/Fig.1A Nor test/2.Nor test(4h)/Nor test.xlsx
- Fig.1/Fig.1B TFC/
- Fig.1/Fig.1B TFC/TFC.xlsx
- Fig.1/Fig.1C elisa IL-6/
- Fig.1/Fig.1C elisa IL-6/24h/
- Fig.1/Fig.1C elisa IL-6/24h/BCA STANDARD CURVE .xls
- Fig.1/Fig.1C elisa IL-6/24h/bca.xls
- Fig.1/Fig.1C elisa IL-6/24h/elisa.xls
- Fig.1/Fig.1C elisa IL-6/6h/
- Fig.1/Fig.1C elisa IL-6/6h/BCA STANDARD CURVE .xls
- Fig.1/Fig.1C elisa IL-6/6h/BCA.xls
- Fig.1/Fig.1C elisa IL-6/6h/elisa.xls
- Fig.1/Fig.1D IL-1beta/
- Fig.1/Fig.1D IL-1beta/BCA.xlsx
- Fig.1/Fig.1D IL-1beta/IL-1beta.xlsx
- Fig.1/Fig.1E WB/
- Fig.1/Fig.1E WB/Fig1E.tif
- Fig.2/
- Fig.2/RNA-seq rawdata adress.docx
- Fig.2/S_C.anno.xls
- Fig.3/
- Fig.3/Fig.3A-B/
- Fig.3/Fig.3A-B/S_C.anno.xls
- Fig.3/Fig.3C/
- Fig.3/Fig.3C/Atp5d+Atp5e+Cox11.xlsx
- Fig.3/Fig.3C/Atp5d+Ndufa2+Uqcr10.xlsx
- Fig.3/Fig.3C/Atp5e+Cox11.xlsx
- Fig.3/Fig.3C/Atp5k+Atp6v1f+Ndufb10.xlsx
- Fig.3/Fig.3C/Cox4il+Cox5a+Ndufb8 (2).xlsx
- Fig.3/Fig.3C/Cox4il+Cox5a+Ndufb8.xlsx
- Fig.3/Fig.3C/Cox6a1+Cox7c+Ndufa6.xlsx
- Fig.3/Fig.3C/Cox6a1+Cox7c.xlsx
- Fig.3/Fig.3C/Cox8a+Ndufb9+Uqcr11 (2).xlsx
- Fig.3/Fig.3C/Cox8a+Ndufb9+Uqcr11.xlsx
- Fig.3/Fig.3C/Ndufa1.xlsx
- Fig.3/Fig.3C/Ndufa2+Uqcr10.xlsx
- Fig.3/Fig.3C/Ndufa6.xlsx
- Fig.3/Fig.3C/Ndufb10+Atp5k+Atp6v1f.xlsx
- Fig.3/Fig.3C/Ndufb8 qpcr.xlsx
- Fig.3/Fig.3C/Ndufs6+Ndufs7+Ndufa1.xlsx
- Fig.3/Fig.3C/Ndufs6+Ndufs7.xlsx
- Fig.S1/
- Fig.S1/Fig.S1A,B raw data/
- Fig.S1/Fig.S1A,B raw data/Open field.xlsx
- Fig.S1/Fig.S1C/
- Fig.S1/Fig.S1C/Evans blue for BBB.xls
- Fig.S1/Fig.S1C/brain weight.xlsx
