# Supplementary material for: Hippocampus-Based Mitochondrial Respiratory Function Decline Is Responsible for Perioperative Neurocognitive Disorders
Source: Front Aging Neurosci. 2022 Feb 9;14:772066. doi: 10.3389/fnagi.2022.772066 (PMC8865419; doi:10.3389/fnagi.2022.772066)
Supplement: Supplementary file 2 [file Data_Sheet_1.zip › Fig.1/Fig.1A Nor test/1.Training(familiar)/familiar.xlsx]

## Sheet: Sheet1
	Time in Zone (%) - Total	Time in Zone (%) - Zone 5	Time in Zone (%) - Zone 16	Time in Zone (Seconds) - Total	Time in Zone (Seconds) - Zone 5	Time in Zone (Seconds) - Zone 16	Time in Zone 5+Zone 16 (Seconds)	Total Distance	index
C16	95.55	1.89	3.49	578.81	20.24	10.94	31.18	4742.64	0.350866
C20	88.25	5.03	6.71	533.94	30.44	40.62	71.06	4519.16	0.57163
C21	86.2	8.16	5.64	521.5	49.37	34.12	83.49	5899.7	0.408672
C22	97.89	1.06543	2.43816	592.25	6.31	14.44	20.75	3266.97	0.695904
C24	95.56	2.06	2.39	578.12	12.44	14.44	26.88	3411.18	0.537202
C26	94.32	2.42	3.26	570.62	14.62	19.75	34.37	3428.81	0.574629
C37	87.46	4.99	7.55	529.12	30.19	45.69	75.88	6098.31	0.602135
C41	92.6	4.39	3.01	560.25	26.56	18.19	44.75	3974.88	0.40648
C42	92.96	2.7	4.34	562.44	16.31	26.25	42.56	3974.02	0.616776
C45	93.05	3.65	3.31	562.94	22.06	20	42.06	4963.97	0.475511
C46	90.11	4.01	5.88	545.19	24.25	35.56	59.81	3876.59	0.594549
C47	91.37	4.15	4.47	552.81	25.12	27.06	52.18	5513.57	0.518589
S16	97.07	1.65	1.77	593.62	9.81	10.56	20.37	2956.69	0.518409
S18	88.63	4.3	7.08	536.19	26	42.81	68.81	2635.6	0.622148
S19	87.11	6.2	6.69	527	37.5	40.5	78	4488.17	0.519231
S20	97.64	1.69276	2.41219	590.75	10	14.25	24.25	3037.14	0.587629
S22	89.34	7.16	3.5	540.5	43.31	21.19	64.5	2812.22	0.328527
S23	86.36	7.45	6.19	522.5	45.06	37.44	82.5	3367.39	0.453818
S24	92.74	3.85	3.41	561.06	23.31	20.62	43.93	4343.28	0.469383
S25	85.22	5.68	9.1	515.56	34.37	55.06	89.43	3898.16	0.615677
S39	97.67	2.16799	1.91413	590.87	12.81	11.31	24.12	2041.23	0.468905
S42	86.2	3.79	10.01	521.5	22.94	60.56	83.5	4131.94	0.725269
S43	97.55	2.71099	1.49274	590.19	16	8.81	24.81	2606.07	0.355099
S46	97.51	2.66976	1.91714	589.94	15.75	11.31	27.06	2919.21	0.41796
