# Supplementary material for: Hippocampus-Based Mitochondrial Respiratory Function Decline Is Responsible for Perioperative Neurocognitive Disorders
Source: Front Aging Neurosci. 2022 Feb 9;14:772066. doi: 10.3389/fnagi.2022.772066 (PMC8865419; doi:10.3389/fnagi.2022.772066)
Supplement: Supplementary file 2 [file Data_Sheet_1.zip › Fig.1/Fig.1A Nor test/2.Nor test(4h)/Nor test.xlsx]

## Sheet: Sheet1
	Time in Zone (%) - Total	Time in Zone (%) - Zone 5	Time in Zone (%) - Zone 16	Time in Zone (Seconds) - Total	Time in Zone (Seconds) - Zone 5	Time in Zone (Seconds) - Zone 16	Time in Zone (Seconds) - Zone 5+Zone 16	index	Total Distance
C16	90.69	3.05	6.26	548.69	18.44	37.87	56.31	0.672527	3235.63
C20	87.6	2.89	9.5	530	17.5	57.5	75	0.766667	3915.39
C21	88.18	3.74	8.08	533.5	22.62	48.87	71.49	0.683592	5200.9
C22	96.19	1.68	2.13	581.94	10.19	12.87	23.06	0.558109	3392.04
C24	96.85	0.77	2.38	585.94	4.69	14.37	19.06	0.753935	2977.78
C26	90.14	2.63	7.22	545.37	15.94	43.69	59.63	0.732685	3802.01
C37	85.24	4.63	10.13	515.69	28	61.31	89.31	0.686485	3972.32
C41	94.05	2.98	2.98	569	18	18	36	0.5	3297.94
C42	91.74	3.13	5.13	555	18.94	31.06	50	0.6212	3048.61
C45	97.08	1.25	1.67	587.31	7.56	10.12	17.68	0.572398	3911.4
C46	93.48	2.37	4.15	565.56	14.31	25.12	39.43	0.637078	2792.47
C47	94.95	2.18	2.87	574.44	13.19	17.37	30.56	0.56839	3594.08
S16	94.13	3.71	2.16	569.5	22.44	13.06	35.5	0.367887	2938.33
S18	93.84	4.21	1.94	567.75	25.5	11.75	37.25	0.315436	1945.45
S19	90.46	4.9	4.64	547.31	29.62	28.06	57.68	0.486477	4024.82
S20	94.51	1.71	3.77	571.81	10.37	22.81	33.18	0.687462	2064.1
S22	85.21	9.11	5.68	515.5	55.12	34.37	89.49	0.384065	5389.66
S23	90.23	4.61	5.17	545.87	27.87	31.25	59.12	0.528586	2270.53
S24	90.23	3.47	6.3	545.87	21	38.12	59.12	0.64479	5251.83
S25	89.88	3.42	6.7	543.75	20.69	40.56	61.25	0.662204	3668.75
S39	97.07	1.43721	2.43678	587.25	8.44	14.31	22.75	0.629011	2099.94
S42	90.45	4.55	5	547.25	27.5	30.25	57.75	0.52381	2958.78
S43	96.58	1.03	2.39	584.31	6.25	14.44	20.69	0.697922	2601.65
S46	92.17	2.78	5.05	557.62	16.81	30.56	47.37	0.645134	3793.4
