# Supplementary material for: Hippocampus-Based Mitochondrial Respiratory Function Decline Is Responsible for Perioperative Neurocognitive Disorders
Source: Front Aging Neurosci. 2022 Feb 9;14:772066. doi: 10.3389/fnagi.2022.772066 (PMC8865419; doi:10.3389/fnagi.2022.772066)
Supplement: Supplementary file 2 [file Data_Sheet_1.zip › Fig.1/Fig.1B TFC/TFC.xlsx]

## Sheet: Sheet1
	实验信息						路程信息			Freezing			Immobility			Mobility
	实验名称	动物名称	实验轨迹	通道名称	刺激方案	实验日期时间	持续时间(s)	路程(mm))	平均速度(mm/s)	时间(s)	次数(次)	潜伏期(s)	时间(s)	次数(次)	潜伏期(s)	时间(s)	次数(次)	潜伏期(s)
C16	HKQ-fear condioning	Control-动物 10	Control-动物 10-2	通道1	context0911	2020/11/13 9:35:26	300.05	5107.12	17.02	93.52	52	9.26	124.54	98	0.00	81.69	55	1.05
C17	HKQ-fear condioning	Control-动物 11	Control-动物 11-3	通道1	context0911	2020/11/13 9:54:37	300.02	4648.55	15.49	97.76	33	10.62	116.24	75	4.05	85.73	45	0.00
C18	HKQ-fear condioning	Control-动物 12	Control-动物 12-2	通道1	context0911	2020/11/13 10:10:11	300.09	5457.46	18.19	108.26	40	0.00	107.91	74	0.56	83.51	36	16.81
C20	HKQ-fear condioning	Control-动物 14	Control-动物 14-2	通道1	context0911	2020/11/13 10:42:26	300.00	3172.57	10.58	141.03	48	3.10	102.95	82	0.52	55.62	38	0.00
C24	HKQ-fear condioning	Control-动物 18	Control-动物 18-2	通道1	context0911	2020/11/13 11:46:18	300.09	2354.42	7.85	202.06	29	1.03	52.62	58	0.00	45.01	35	0.50
C25	HKQ-fear condioning	Control-动物 19	Control-动物 19-2	通道1	context0911	2020/11/13 12:01:31	300.05	4804.06	16.01	127.57	61	7.13	96.88	93	1.60	75.31	41	0.00
C37	HKQ-fear condioning	Control-动物 1	Control-动物 1-5	通道1	context0911	2020/11/29 9:43:05	300.06	2325.58	7.75	154.31	53	0.56	101.65	61	0.00	43.95	40	10.85
C39	HKQ-fear condioning	Control-动物 3	Control-动物 3-5	通道1	context0911	2020/11/29 10:15:15	300.02	3087.96	10.29	140.61	61	9.85	102.34	92	0.00	57.00	36	4.12
C40	HKQ-fear condioning	Control-动物 4	Control-动物 4-4	通道1	context0911	2020/11/29 10:30:27	300.05	5938.96	19.79	89.45	44	0.00	121.25	83	0.50	89.25	49	62.80
C42	HKQ-fear condioning	Control-动物 6	Control-动物 6-4	通道1	context0911	2020/11/29 10:59:09	300.04	1473.21	4.91	80.04	81	17.16	183.67	99	0.57	36.04	38	0.00
C44	HKQ-fear condioning	Control-动物 8	Control-动物 8-4	通道1	context0911	2020/11/29 11:29:21	300.09	5269.29	17.56	100.25	57	25.61	115.32	95	0.00	84.12	41	0.56
C45	HKQ-fear condioning	Control-动物 9	Control-动物 9-4	通道1	context0911	2020/11/29 11:37:35	300.01	2107.65	7.03	141.04	68	5.89	114.04	94	0.00	44.43	36	0.65
S16	HKQ-fear condioning	Control-动物 11	Control-动物 11-2	通道1	context0911	2020/11/13 9:45:24	300.08	6232.14	20.77	65.29	45	16.88	141.77	99	0.00	92.82	60	1.07
S17	HKQ-fear condioning	Sample-动物 12	Sample-动物 12-3	通道1	context0911	2020/11/13 10:02:18	300.04	6391.56	21.30	64.24	66	4.70	135.83	116	0.00	99.63	50	0.51
S19	HKQ-fear condioning	Sample-动物 14	Sample-动物 14-3	通道1	context0911	2020/11/13 10:34:00	300.03	3243.93	10.81	143.56	46	4.77	89.87	83	1.63	66.46	44	0.00
S23	HKQ-fear condioning	Sample-动物 18	Sample-动物 18-3	通道1	context0911	2020/11/13 11:38:46	300.02	3136.66	10.45	141.81	61	2.06	107.26	81	0.00	50.50	21	90.13
S24	HKQ-fear condioning	Sample-动物 19	Sample-动物 19-3	通道1	context0911	2020/11/13 11:54:17	300.07	6354.92	21.18	74.85	62	1.08	119.92	119	0.57	104.80	64	0.00
S25	HKQ-fear condioning	Sample-动物 20	Sample-动物 20-3	通道1	context0911	2020/11/13 12:09:03	300.02	7833.77	26.11	61.70	39	5.18	117.03	101	4.68	120.79	70	0.00
S37	HKQ-fear condioning	Sample-动物 1	Sample-动物 1-5	通道1	context0911	2020/11/29 9:35:58	300.01	4036.64	13.46	77.88	50	3.65	149.15	97	0.50	72.57	55	0.00
S39	HKQ-fear condioning	Sample-动物 3	Sample-动物 3-5	通道1	context0911	2020/11/29 10:07:53	300.03	2285.01	7.62	129.33	47	3.10	120.66	87	0.00	49.54	41	49.24
S40	HKQ-fear condioning	Sample-动物 4	Sample-动物 4-4	通道1	context0911	2020/11/29 10:23:07	300.10	5491.22	18.30	64.98	43	5.17	118.30	96	0.00	116.51	60	2.65
S42	HKQ-fear condioning	Sample-动物 6	Sample-动物 6-4	通道1	context0911	2020/11/29 10:52:07	300.07	2156.43	7.19	59.40	45	5.34	194.92	61	0.00	45.35	40	78.46
S44	HKQ-fear condioning	Sample-动物 8	Sample-动物 8-4	通道1	context0911	2020/11/29 11:22:01	300.04	4192.04	13.97	17.62	17	3.16	188.74	83	1.64	93.15	67	0.00
S46	HKQ-fear condioning	Sample-动物 9	Sample-动物 9-4	通道1	context0911	2020/11/29 11:45:18	300.09	2787.45	9.29	140.03	64	7.79	115.56	81	0.00	44.40	32	1.65
