# Supplementary material for: Hippocampus-Based Mitochondrial Respiratory Function Decline Is Responsible for Perioperative Neurocognitive Disorders
Source: Front Aging Neurosci. 2022 Feb 9;14:772066. doi: 10.3389/fnagi.2022.772066 (PMC8865419; doi:10.3389/fnagi.2022.772066)
Supplement: Supplementary file 2 [file Data_Sheet_1.zip › Fig.1/Fig.1D IL-1beta/BCA.xlsx]

## Sheet: 吸光度 1_01
检测结果
新程序 (964)
2021-11-26 12:31:50
吸光度 1
波长:562 nm
板 1
				hippo 24h							hippo 6h
吸光值	1	2		1	2	3		4	5	6		7	8	9		10	11	12
A			C50	1.866	1.881	1.851	S50	1.369	1.384	1.354	C50	1.4065	1.432	1.381	S50	1.7235	1.644	1.803
B			C51	1.879	1.899	1.859	S51	1.5155	1.532	1.499	C51	1.401	1.455	1.347	S51	1.594	1.545	1.643
C			C52	1.6895	1.72	1.659	S52	1.924	1.934	1.914	C52	1.359	1.389	1.329	S52	1.689	1.58	1.798
D			C53	2.1105	2.042	2.179	S53	1.6845	1.707	1.662	C53	1.305	1.25	1.36	S53	1.687	1.58	1.794
E			C54	1.717	1.766	1.668	S54	1.378	1.36	1.396	C54	1.419	1.425	1.413	S54	1.7685	1.588	1.949
F			C55	2.357	2.404	2.31	S55	1.365	1.392	1.338	C55	1.64	1.635	1.645	S55	1.503	1.398	1.608
G			C56	1.4935	1.508	1.479	S56	1.4835	1.509	1.458	C56	1.243	1.25	1.236	S56	1.6545	1.541	1.768
H			C57	1.793	1.834	1.752	S57	1.844	1.856	1.832	C57	1.1935	1.168	1.219	S57	1.5155	1.347	1.684
样本	1	2		1	2	3		4	5	6		7	8	9		10	11	12
A				未知0001	未知0009	未知0017		未知0025	未知0033	未知0041		未知0049	未知0057	未知0065		未知0073	未知0081	未知0089
B				未知0002	未知0010	未知0018		未知0026	未知0034	未知0042		未知0050	未知0058	未知0066		未知0074	未知0082	未知0090
C				未知0003	未知0011	未知0019		未知0027	未知0035	未知0043		未知0051	未知0059	未知0067		未知0075	未知0083	未知0091
D				未知0004	未知0012	未知0020		未知0028	未知0036	未知0044		未知0052	未知0060	未知0068		未知0076	未知0084	未知0092
E				未知0005	未知0013	未知0021		未知0029	未知0037	未知0045		未知0053	未知0061	未知0069		未知0077	未知0085	未知0093
F				未知0006	未知0014	未知0022		未知0030	未知0038	未知0046		未知0054	未知0062	未知0070		未知0078	未知0086	未知0094
G				未知0007	未知0015	未知0023		未知0031	未知0039	未知0047		未知0055	未知0063	未知0071		未知0079	未知0087	未知0095
H				未知0008	未知0016	未知0024		未知0032	未知0040	未知0048		未知0056	未知0064	未知0072		未知0080	未知0088	未知0096
