# Supplementary material for: Hippocampus-Based Mitochondrial Respiratory Function Decline Is Responsible for Perioperative Neurocognitive Disorders
Source: Front Aging Neurosci. 2022 Feb 9;14:772066. doi: 10.3389/fnagi.2022.772066 (PMC8865419; doi:10.3389/fnagi.2022.772066)
Supplement: Supplementary file 2 [file Data_Sheet_1.zip › Fig.1/Fig.1D IL-1beta/IL-1beta.xlsx]

## Sheet: 吸光度 1_01
检测结果
新程序 (965)
2021-11-26 19:26:10
吸光度 1
波长:450 nm
板 1
	standard curve		hippo 24h						hippo 6h
吸光值	1	2		3	4		5	6		7	8		9	10		11		12
A	2.883	2.858	C50	0.69	0.656	S50	0.838	0.842	C50	0.493	0.581	S50	0.564	0.644
B	1.599	1.655	C51	0.71	0.726	S51	0.799	0.814	C51	0.534	0.502	S51	0.648	0.527
C	0.741	0.744	C52	0.657	0.649	S52	0.829	0.819	C52	0.534	0.525	S52	0.782	0.707
D	0.332	0.31	C53	0.698	0.653	S53	0.815	0.835	C53	0.594	0.583	S53	0.594	0.569
E	0.171	0.15	C54	0.727	0.749	S54	0.829	0.845	C54	0.447	0.463	S54	0.539	0.535
F	0.098	0.094	C55	0.756	0.763	S55	0.811	0.809	C55	0.644	0.629	S55	0.547	0.53
G	0.091	0.073	C56	0.657	0.634	S56	0.765	0.832	C56	0.472	0.466	S56	0.557	0.582
H	0.074	0.062	C57	0.609	0.68	S57	0.866	0.918	C57	0.474	0.545	S57	0.688	0.721
样本	1	2		3	4		5	6		7	8		9	10		11		12
A	未知0081	未知0089		未知0001	未知0009		未知0017	未知0025		未知0033	未知0041		未知0049	未知0057
B	未知0082	未知0090		未知0002	未知0010		未知0018	未知0026		未知0034	未知0042		未知0050	未知0058
C	未知0083	未知0091		未知0003	未知0011		未知0019	未知0027		未知0035	未知0043		未知0051	未知0059
D	未知0084	未知0092		未知0004	未知0012		未知0020	未知0028		未知0036	未知0044		未知0052	未知0060
E	未知0085	未知0093		未知0005	未知0013		未知0021	未知0029		未知0037	未知0045		未知0053	未知0061
F	未知0086	未知0094		未知0006	未知0014		未知0022	未知0030		未知0038	未知0046		未知0054	未知0062
G	未知0087	未知0095		未知0007	未知0015		未知0023	未知0031		未知0039	未知0047		未知0055	未知0063
H	未知0088	未知0096		未知0008	未知0016		未知0024	未知0032		未知0040	未知0048		未知0056	未知0064
