# Supplementary material for: Hippocampus-Based Mitochondrial Respiratory Function Decline Is Responsible for Perioperative Neurocognitive Disorders
Source: Front Aging Neurosci. 2022 Feb 9;14:772066. doi: 10.3389/fnagi.2022.772066 (PMC8865419; doi:10.3389/fnagi.2022.772066)
Supplement: Supplementary file 2 [file Data_Sheet_1.zip › Fig.3/Fig.3C/Atp5d+Atp5e+Cox11.xlsx]

## Sheet: Sheet1
Color	Position	Sample Name	Gene Name	Condition Name	Cq	Cq Mean	Cq Error	Excluded	Sample Type	Sample Type RQ	Gene Type	Condition Type	Replicate Group	Ratio	Ratio Error	Normalized Ratio	Normalized Ratio Error	Scaled Ratio	Scaled Ratio Error	Dye	Edited Call	Failure	Slope	EPF	Notes	Sample Prep Notes	Number
255;132;197;238	A1	C58	β-actin		19.29	18.52	0.81	Unchecked	Unknown	Unknown	Target	Unknown	A1	-	-	-	-	-	-	SYBR Green I		No ratio because no reference gene defined	0.56	2.66			1
255;132;197;238	A2	C58	β-actin		18.58	18.52	0.81	Unchecked	Unknown	Unknown	Target	Unknown	A1	-	-	-	-	-	-	SYBR Green I		No ratio because no reference gene defined	0.48	2.25			2
255;0;255;0	A3	C58	β-actin		17.68	18.52	0.81	Unchecked	Unknown	Unknown	Target	Unknown	A1	-	-	-	-	-	-	SYBR Green I		No ratio because no reference gene defined	0.32	1.58			3
255;0;255;0	A4	C59	β-actin		18.95	18.74	0.18	Unchecked	Unknown	Unknown	Target	Unknown	A4	-	-	-	-	-	-	SYBR Green I		No ratio because no reference gene defined	0.43	2.08			4
255;0;255;0	A5	C59	β-actin		18.65	18.74	0.18	Unchecked	Unknown	Unknown	Target	Unknown	A4	-	-	-	-	-	-	SYBR Green I		No ratio because no reference gene defined	0.4	1.93			5
255;132;197;238	A6	C59	β-actin		18.63	18.74	0.18	Unchecked	Unknown	Unknown	Target	Unknown	A4	-	-	-	-	-	-	SYBR Green I		No ratio because no reference gene defined	0.38	1.82			6
255;132;197;238	A7	S58	β-actin		18.25	17.91	0.38	Unchecked	Unknown	Unknown	Target	Unknown	A7	-	-	-	-	-	-	SYBR Green I		No ratio because no reference gene defined	0.36	1.79			7
255;132;197;238	A8	S58	β-actin		17.98	17.91	0.38	Unchecked	Unknown	Unknown	Target	Unknown	A7	-	-	-	-	-	-	SYBR Green I		No ratio because no reference gene defined	0.43	2.04			8
255;132;197;238	A9	S58	β-actin		17.5	17.91	0.38	Unchecked	Unknown	Unknown	Target	Unknown	A7	-	-	-	-	-	-	SYBR Green I		No ratio because no reference gene defined	0.39	1.85			9
255;132;197;238	A10	S60	β-actin		18.36	18.24	0.27	Unchecked	Unknown	Unknown	Target	Unknown	A10	-	-	-	-	-	-	SYBR Green I		No ratio because no reference gene defined	0.42	2.01			10
255;132;197;238	A11	S60	β-actin		17.93	18.24	0.27	Unchecked	Unknown	Unknown	Target	Unknown	A10	-	-	-	-	-	-	SYBR Green I		No ratio because no reference gene defined	0.41	1.95			11
255;47;73;113	A12	S60	β-actin		18.43	18.24	0.27	Unchecked	Unknown	Unknown	Target	Unknown	A10	-	-	-	-	-	-	SYBR Green I		No ratio because no reference gene defined	0.32	1.59			12
255;132;197;238	B1	C58	atp5d		27.12	25.67	1.32	Unchecked	Unknown	Unknown	Target	Unknown	B1	-	-	-	-	-	-	SYBR Green I		No ratio because no reference gene defined	0.65	2.85			13
255;132;197;238	B2	C58	atp5d		25.38	25.67	1.32	Unchecked	Unknown	Unknown	Target	Unknown	B1	-	-	-	-	-	-	SYBR Green I		No ratio because no reference gene defined	0.52	2.33			14
255;132;197;238	B3	C58	atp5d		24.52	25.67	1.32	Unchecked	Unknown	Unknown	Target	Unknown	B1	-	-	-	-	-	-	SYBR Green I		No ratio because no reference gene defined	0.36	1.66			15
255;132;197;238	B4	C59	atp5d		25.17	24.86	0.28	Unchecked	Unknown	Unknown	Target	Unknown	B4	-	-	-	-	-	-	SYBR Green I		No ratio because no reference gene defined	0.51	2.32			16
255;132;197;238	B5	C59	atp5d		24.78	24.86	0.28	Unchecked	Unknown	Unknown	Target	Unknown	B4	-	-	-	-	-	-	SYBR Green I		No ratio because no reference gene defined	0.45	2.08			17
255;132;197;238	B6	C59	atp5d		24.63	24.86	0.28	Unchecked	Unknown	Unknown	Target	Unknown	B4	-	-	-	-	-	-	SYBR Green I		No ratio because no reference gene defined	0.44	1.99			18
255;132;197;238	B7	S58	atp5d		25.39	25.2	0.19	Unchecked	Unknown	Unknown	Target	Unknown	B7	-	-	-	-	-	-	SYBR Green I		No ratio because no reference gene defined	0.44	2.06			19
255;132;197;238	B8	S58	atp5d		25.18	25.2	0.19	Unchecked	Unknown	Unknown	Target	Unknown	B7	-	-	-	-	-	-	SYBR Green I		No ratio because no reference gene defined	0.39	1.89			20
255;132;197;238	B9	S58	atp5d		25.02	25.2	0.19	Unchecked	Unknown	Unknown	Target	Unknown	B7	-	-	-	-	-	-	SYBR Green I		No ratio because no reference gene defined	0.44	2.07			21
255;132;197;238	B10	S60	atp5d		25.65	25.51	0.16	Unchecked	Unknown	Unknown	Target	Unknown	B10	-	-	-	-	-	-	SYBR Green I		No ratio because no reference gene defined	0.58	2.54			22
255;132;197;238	B11	S60	atp5d		25.54	25.51	0.16	Unchecked	Unknown	Unknown	Target	Unknown	B10	-	-	-	-	-	-	SYBR Green I		No ratio because no reference gene defined	0.5	2.24			23
255;47;73;113	B12	S60	atp5d		25.34	25.51	0.16	Unchecked	Unknown	Unknown	Target	Unknown	B10	-	-	-	-	-	-	SYBR Green I		No ratio because no reference gene defined	0.41	1.9			24
255;132;197;238	C1	C58	atp5e		20.89	20.51	0.46	Unchecked	Unknown	Unknown	Target	Unknown	C1	-	-	-	-	-	-	SYBR Green I		No ratio because no reference gene defined	0.33	1.67			25
255;132;197;238	C2	C58	atp5e		20.64	20.51	0.46	Unchecked	Unknown	Unknown	Target	Unknown	C1	-	-	-	-	-	-	SYBR Green I		No ratio because no reference gene defined	0.26	1.38			26
255;234;79;79	C3	C58	atp5e		20	20.51	0.46	Unchecked	Unknown	Unknown	Target	Unknown	C1	-	-	-	-	-	-	SYBR Green I		No ratio because no reference gene defined	0.23	1.17			27
255;234;79;79	C4	C59	atp5e		20.36	20.16	0.21	Unchecked	Unknown	Unknown	Target	Unknown	C4	-	-	-	-	-	-	SYBR Green I		No ratio because no reference gene defined	0.24	1.26			28
255;234;79;79	C5	C59	atp5e		20.16	20.16	0.21	Unchecked	Unknown	Unknown	Target	Unknown	C4	-	-	-	-	-	-	SYBR Green I		No ratio because no reference gene defined	0.24	1.25			29
255;234;79;79	C6	C59	atp5e		19.95	20.16	0.21	Unchecked	Unknown	Unknown	Target	Unknown	C4	-	-	-	-	-	-	SYBR Green I		No ratio because no reference gene defined	0.18	0.98			30
255;234;79;79	C7	S58	atp5e		20.35	20.36	0.1	Unchecked	Unknown	Unknown	Target	Unknown	C7	-	-	-	-	-	-	SYBR Green I		No ratio because no reference gene defined	0.27	1.34			31
255;234;79;79	C8	S58	atp5e		20.27	20.36	0.1	Unchecked	Unknown	Unknown	Target	Unknown	C7	-	-	-	-	-	-	SYBR Green I		No ratio because no reference gene defined	0.26	1.32			32
255;234;79;79	C9	S58	atp5e		20.46	20.36	0.1	Unchecked	Unknown	Unknown	Target	Unknown	C7	-	-	-	-	-	-	SYBR Green I		No ratio because no reference gene defined	0.21	1.11			33
255;234;79;79	C10	S60	atp5e		20.41	20.46	0.05	Unchecked	Unknown	Unknown	Target	Unknown	C10	-	-	-	-	-	-	SYBR Green I		No ratio because no reference gene defined	0.25	1.26			34
255;234;79;79	C11	S60	atp5e		20.51	20.46	0.05	Unchecked	Unknown	Unknown	Target	Unknown	C10	-	-	-	-	-	-	SYBR Green I		No ratio because no reference gene defined	0.23	1.18			35
255;47;73;113	C12	S60	atp5e		20.47	20.46	0.05	Unchecked	Unknown	Unknown	Target	Unknown	C10	-	-	-	-	-	-	SYBR Green I		No ratio because no reference gene defined	0.24	1.21			36
255;132;197;238	D1	C58	cox11		24.01	23.51	0.44	Unchecked	Unknown	Unknown	Target	Unknown	D1	-	-	-	-	-	-	SYBR Green I		No ratio because no reference gene defined	0.55	2.42			37
255;132;197;238	D2	C58	cox11		23.34	23.51	0.44	Unchecked	Unknown	Unknown	Target	Unknown	D1	-	-	-	-	-	-	SYBR Green I		No ratio because no reference gene defined	0.56	2.38			38
255;234;79;79	D3	C58	cox11		23.18	23.51	0.44	Unchecked	Unknown	Unknown	Target	Unknown	D1	-	-	-	-	-	-	SYBR Green I		No ratio because no reference gene defined	0.36	1.64			39
255;234;79;79	D4	C59	cox11		22.73	22.55	0.19	Unchecked	Unknown	Unknown	Target	Unknown	D4	-	-	-	-	-	-	SYBR Green I		No ratio because no reference gene defined	0.46	2.03			40
255;234;79;79	D5	C59	cox11		22.56	22.55	0.19	Unchecked	Unknown	Unknown	Target	Unknown	D4	-	-	-	-	-	-	SYBR Green I		No ratio because no reference gene defined	0.51	2.2			41
255;234;79;79	D6	C59	cox11		22.36	22.55	0.19	Unchecked	Unknown	Unknown	Target	Unknown	D4	-	-	-	-	-	-	SYBR Green I		No ratio because no reference gene defined	0.47	2.07			42
255;234;79;79	D7	S58	cox11		23.13	23.09	0.09	Unchecked	Unknown	Unknown	Target	Unknown	D7	-	-	-	-	-	-	SYBR Green I		No ratio because no reference gene defined	0.48	2.1			43
255;234;79;79	D8	S58	cox11		22.98	23.09	0.09	Unchecked	Unknown	Unknown	Target	Unknown	D7	-	-	-	-	-	-	SYBR Green I		No ratio because no reference gene defined	0.48	2.11			44
255;234;79;79	D9	S58	cox11		23.15	23.09	0.09	Unchecked	Unknown	Unknown	Target	Unknown	D7	-	-	-	-	-	-	SYBR Green I		No ratio because no reference gene defined	0.37	1.69			45
255;234;79;79	D10	S60	cox11		23.24	23.35	0.09	Unchecked	Unknown	Unknown	Target	Unknown	D10	-	-	-	-	-	-	SYBR Green I		No ratio because no reference gene defined	0.55	2.34			46
255;234;79;79	D11	S60	cox11		23.38	23.35	0.09	Unchecked	Unknown	Unknown	Target	Unknown	D10	-	-	-	-	-	-	SYBR Green I		No ratio because no reference gene defined	0.48	2.09			47
255;47;73;113	D12	S60	cox11		23.42	23.35	0.09	Unchecked	Unknown	Unknown	Target	Unknown	D10	-	-	-	-	-	-	SYBR Green I		No ratio because no reference gene defined	0.44	1.98			48
255;34;176;146	E1	C60	β-actin		20	19.2	0.75	Unchecked	Unknown	Unknown	Target	Unknown	E1	-	-	-	-	-	-	SYBR Green I		No ratio because no reference gene defined	0.54	2.42			49
255;34;176;146	E2	C60	β-actin		19.11	19.2	0.75	Unchecked	Unknown	Unknown	Target	Unknown	E1	-	-	-	-	-	-	SYBR Green I		No ratio because no reference gene defined	0.46	2.15			50
255;34;176;146	E3	C60	β-actin		18.5	19.2	0.75	Unchecked	Unknown	Unknown	Target	Unknown	E1	-	-	-	-	-	-	SYBR Green I		No ratio because no reference gene defined	0.31	1.5			51
255;34;176;146	E4	C61	β-actin		18.44	18.43	0.05	Unchecked	Unknown	Unknown	Target	Unknown	E4	-	-	-	-	-	-	SYBR Green I		No ratio because no reference gene defined	0.44	2.07			52
255;34;176;146	E5	C61	β-actin		18.48	18.43	0.05	Unchecked	Unknown	Unknown	Target	Unknown	E4	-	-	-	-	-	-	SYBR Green I		No ratio because no reference gene defined	0.42	2.02			53
255;34;176;146	E6	C61	β-actin		18.38	18.43	0.05	Unchecked	Unknown	Unknown	Target	Unknown	E4	-	-	-	-	-	-	SYBR Green I		No ratio because no reference gene defined	0.5	2.29			54
255;34;176;146	E7	S59	β-actin		18.23	18.11	0.13	Unchecked	Unknown	Unknown	Target	Unknown	E7	-	-	-	-	-	-	SYBR Green I		No ratio because no reference gene defined	0.43	2.03			55
255;34;176;146	E8	S59	β-actin		18.12	18.11	0.13	Unchecked	Unknown	Unknown	Target	Unknown	E7	-	-	-	-	-	-	SYBR Green I		No ratio because no reference gene defined	0.35	1.77			56
255;34;176;146	E9	S59	β-actin		17.97	18.11	0.13	Unchecked	Unknown	Unknown	Target	Unknown	E7	-	-	-	-	-	-	SYBR Green I		No ratio because no reference gene defined	0.37	1.78			57
255;34;176;146	E10	S61	β-actin		17.97	18.14	0.19	Unchecked	Unknown	Unknown	Target	Unknown	E10	-	-	-	-	-	-	SYBR Green I		No ratio because no reference gene defined	0.43	2.02			58
255;34;176;146	E11	S61	β-actin		18.35	18.14	0.19	Unchecked	Unknown	Unknown	Target	Unknown	E10	-	-	-	-	-	-	SYBR Green I		No ratio because no reference gene defined	0.4	1.94			59
255;47;73;113	E12	S61	β-actin		18.09	18.14	0.19	Unchecked	Unknown	Unknown	Target	Unknown	E10	-	-	-	-	-	-	SYBR Green I		No ratio because no reference gene defined	0.37	1.76			60
255;34;176;146	F1	C60	atp5d		26.2	25.51	0.67	Unchecked	Unknown	Unknown	Target	Unknown	F1	-	-	-	-	-	-	SYBR Green I		No ratio because no reference gene defined	0.64	2.73			61
255;34;176;146	F2	C60	atp5d		25.46	25.51	0.67	Unchecked	Unknown	Unknown	Target	Unknown	F1	-	-	-	-	-	-	SYBR Green I		No ratio because no reference gene defined	0.59	2.52			62
255;34;176;146	F3	C60	atp5d		24.87	25.51	0.67	Unchecked	Unknown	Unknown	Target	Unknown	F1	-	-	-	-	-	-	SYBR Green I		No ratio because no reference gene defined	0.39	1.81			63
255;34;176;146	F4	C61	atp5d		25.39	25.28	0.35	Unchecked	Unknown	Unknown	Target	Unknown	F4	-	-	-	-	-	-	SYBR Green I		No ratio because no reference gene defined	0.45	2.12			64
255;34;176;146	F5	C61	atp5d		25.57	25.28	0.35	Unchecked	Unknown	Unknown	Target	Unknown	F4	-	-	-	-	-	-	SYBR Green I		No ratio because no reference gene defined	0.47	2.17			65
255;34;176;146	F6	C61	atp5d		24.89	25.28	0.35	Unchecked	Unknown	Unknown	Target	Unknown	F4	-	-	-	-	-	-	SYBR Green I		No ratio because no reference gene defined	0.57	2.48			66
255;34;176;146	F7	S59	atp5d		25.18	25.1	0.13	Unchecked	Unknown	Unknown	Target	Unknown	F7	-	-	-	-	-	-	SYBR Green I		No ratio because no reference gene defined	0.53	2.38			67
255;34;176;146	F8	S59	atp5d		24.95	25.1	0.13	Unchecked	Unknown	Unknown	Target	Unknown	F7	-	-	-	-	-	-	SYBR Green I		No ratio because no reference gene defined	0.59	2.56			68
255;34;176;146	F9	S59	atp5d		25.18	25.1	0.13	Unchecked	Unknown	Unknown	Target	Unknown	F7	-	-	-	-	-	-	SYBR Green I		No ratio because no reference gene defined	0.48	2.17			69
255;34;176;146	F10	S61	atp5d		24.85	24.97	0.11	Unchecked	Unknown	Unknown	Target	Unknown	F10	-	-	-	-	-	-	SYBR Green I		No ratio because no reference gene defined	0.53	2.32			70
255;34;176;146	F11	S61	atp5d		25.06	24.97	0.11	Unchecked	Unknown	Unknown	Target	Unknown	F10	-	-	-	-	-	-	SYBR Green I		No ratio because no reference gene defined	0.42	1.92			71
255;47;73;113	F12	S61	atp5d		25.01	24.97	0.11	Unchecked	Unknown	Unknown	Target	Unknown	F10	-	-	-	-	-	-	SYBR Green I		No ratio because no reference gene defined	0.49	2.19			72
255;34;176;146	G1	C60	atp5e		20.08	20.41	0.35	Unchecked	Unknown	Unknown	Target	Unknown	G1	-	-	-	-	-	-	SYBR Green I		No ratio because no reference gene defined	0.29	1.45			73
255;34;176;146	G2	C60	atp5e		20.38	20.41	0.35	Unchecked	Unknown	Unknown	Target	Unknown	G1	-	-	-	-	-	-	SYBR Green I		No ratio because no reference gene defined	0.25	1.24			74
255;95;103;174	G3	C60	atp5e		20.78	20.41	0.35	Unchecked	Unknown	Unknown	Target	Unknown	G1	-	-	-	-	-	-	SYBR Green I		No ratio because no reference gene defined	0.18	0.95			75
255;95;103;174	G4	C61	atp5e		20.56	20.5	0.09	Unchecked	Unknown	Unknown	Target	Unknown	G4	-	-	-	-	-	-	SYBR Green I		No ratio because no reference gene defined	0.27	1.34			76
255;95;103;174	G5	C61	atp5e		20.53	20.5	0.09	Unchecked	Unknown	Unknown	Target	Unknown	G4	-	-	-	-	-	-	SYBR Green I		No ratio because no reference gene defined	0.26	1.3			77
255;95;103;174	G6	C61	atp5e		20.4	20.5	0.09	Unchecked	Unknown	Unknown	Target	Unknown	G4	-	-	-	-	-	-	SYBR Green I		No ratio because no reference gene defined	0.23	1.18			78
255;95;103;174	G7	S59	atp5e		20.49	20.48	0.05	Unchecked	Unknown	Unknown	Target	Unknown	G7	-	-	-	-	-	-	SYBR Green I		No ratio because no reference gene defined	0.24	1.2			79
255;95;103;174	G8	S59	atp5e		20.43	20.48	0.05	Unchecked	Unknown	Unknown	Target	Unknown	G7	-	-	-	-	-	-	SYBR Green I		No ratio because no reference gene defined	0.24	1.23			80
255;95;103;174	G9	S59	atp5e		20.53	20.48	0.05	Unchecked	Unknown	Unknown	Target	Unknown	G7	-	-	-	-	-	-	SYBR Green I		No ratio because no reference gene defined	0.21	1.11			81
255;95;103;174	G10	S61	atp5e		19.76	19.91	0.21	Unchecked	Unknown	Unknown	Target	Unknown	G10	-	-	-	-	-	-	SYBR Green I		Replicate group contains positives and negatives., No ratio because no reference gene defined	0.33	1.61			82
255;95;103;174	G11	S61	atp5e		20.05	19.91	0.21	Unchecked	Unknown	Unknown	Target	Unknown	G10	-	-	-	-	-	-	SYBR Green I		Replicate group contains positives and negatives., No ratio because no reference gene defined	0.27	1.34			83
255;47;73;113	G12	S61	atp5e		-	-	-	Unchecked	Unknown	Unknown	Target	Unknown	G10	0	-	-	-	-	-	SYBR Green I		Replicate group contains positives and negatives., No ratio because no reference gene defined	0.13	0.73			84
255;34;176;146	H1	C60	cox11		23.29	23.25	0.05	Unchecked	Unknown	Unknown	Target	Unknown	H1	-	-	-	-	-	-	SYBR Green I		No ratio because no reference gene defined	0.52	2.2			85
255;34;176;146	H2	C60	cox11		23.26	23.25	0.05	Unchecked	Unknown	Unknown	Target	Unknown	H1	-	-	-	-	-	-	SYBR Green I		No ratio because no reference gene defined	0.45	2.03			86
255;95;103;174	H3	C60	cox11		23.2	23.25	0.05	Unchecked	Unknown	Unknown	Target	Unknown	H1	-	-	-	-	-	-	SYBR Green I		No ratio because no reference gene defined	0.46	2			87
255;95;103;174	H4	C61	cox11		23.37	23.19	0.25	Unchecked	Unknown	Unknown	Target	Unknown	H4	-	-	-	-	-	-	SYBR Green I		No ratio because no reference gene defined	0.49	2.14			88
255;95;103;174	H5	C61	cox11		23.29	23.19	0.25	Unchecked	Unknown	Unknown	Target	Unknown	H4	-	-	-	-	-	-	SYBR Green I		No ratio because no reference gene defined	0.47	2.06			89
255;95;103;174	H6	C61	cox11		22.9	23.19	0.25	Unchecked	Unknown	Unknown	Target	Unknown	H4	-	-	-	-	-	-	SYBR Green I		No ratio because no reference gene defined	0.55	2.31			90
255;95;103;174	H7	S59	cox11		23.08	23.09	0.05	Unchecked	Unknown	Unknown	Target	Unknown	H7	-	-	-	-	-	-	SYBR Green I		No ratio because no reference gene defined	0.48	2.07			91
255;95;103;174	H8	S59	cox11		23.05	23.09	0.05	Unchecked	Unknown	Unknown	Target	Unknown	H7	-	-	-	-	-	-	SYBR Green I		No ratio because no reference gene defined	0.47	2.07			92
255;95;103;174	H9	S59	cox11		23.15	23.09	0.05	Unchecked	Unknown	Unknown	Target	Unknown	H7	-	-	-	-	-	-	SYBR Green I		No ratio because no reference gene defined	0.44	1.95			93
255;95;103;174	H10	S61	cox11		23.07	23.05	0.09	Unchecked	Unknown	Unknown	Target	Unknown	H10	-	-	-	-	-	-	SYBR Green I		No ratio because no reference gene defined	0.43	1.92			94
255;95;103;174	H11	S61	cox11		23.13	23.05	0.09	Unchecked	Unknown	Unknown	Target	Unknown	H10	-	-	-	-	-	-	SYBR Green I		No ratio because no reference gene defined	0.44	1.95			95
255;47;73;113	H12	S61	cox11		22.96	23.05	0.09	Unchecked	Unknown	Unknown	Target	Unknown	H10	-	-	-	-	-	-	SYBR Green I		No ratio because no reference gene defined	0.49	2.11			96
