# Supplementary material for: Hippocampus-Based Mitochondrial Respiratory Function Decline Is Responsible for Perioperative Neurocognitive Disorders
Source: Front Aging Neurosci. 2022 Feb 9;14:772066. doi: 10.3389/fnagi.2022.772066 (PMC8865419; doi:10.3389/fnagi.2022.772066)
Supplement: Supplementary file 2 [file Data_Sheet_1.zip › Fig.3/Fig.3C/Atp5d+Ndufa2+Uqcr10.xlsx]

## Sheet: Sheet1
Color	Position	Sample Name	Gene Name	Condition Name	Cq	Cq Mean	Cq Error	Excluded	Sample Type	Sample Type RQ	Gene Type	Condition Type	Replicate Group	Ratio	Ratio Error	Normalized Ratio	Normalized Ratio Error	Scaled Ratio	Scaled Ratio Error	Dye	Edited Call	Failure	Slope	EPF	Notes	Sample Prep Notes	Number
255;132;197;238	A1	C3	β-actin		17.18	17.52	0.39	Unchecked	Unknown	Unknown	Target	Unknown	A1	-	-	-	-	-	-	SYBR Green I		No ratio because no reference gene defined	0.48	2.24			1
255;132;197;238	A2	C3	β-actin		17.45	17.52	0.39	Unchecked	Unknown	Unknown	Target	Unknown	A1	-	-	-	-	-	-	SYBR Green I		No ratio because no reference gene defined	0.52	2.41			2
255;0;255;0	A3	C3	β-actin		17.94	17.52	0.39	Unchecked	Unknown	Unknown	Target	Unknown	A1	-	-	-	-	-	-	SYBR Green I		No ratio because no reference gene defined	0.43	2.05			3
255;0;255;0	A4	C6	β-actin		18.24	18.56	0.36	Unchecked	Unknown	Unknown	Target	Unknown	A4	-	-	-	-	-	-	SYBR Green I		No ratio because no reference gene defined	0.52	2.34			4
255;0;255;0	A5	C6	β-actin		18.95	18.56	0.36	Unchecked	Unknown	Unknown	Target	Unknown	A4	-	-	-	-	-	-	SYBR Green I		No ratio because no reference gene defined	0.49	2.3			5
255;132;197;238	A6	C6	β-actin		18.5	18.56	0.36	Unchecked	Unknown	Unknown	Target	Unknown	A4	-	-	-	-	-	-	SYBR Green I		No ratio because no reference gene defined	0.5	2.29			6
255;132;197;238	A7	S3	β-actin		17.89	18.18	0.26	Unchecked	Unknown	Unknown	Target	Unknown	A7	-	-	-	-	-	-	SYBR Green I		No ratio because no reference gene defined	0.51	2.33			7
255;132;197;238	A8	S3	β-actin		18.26	18.18	0.26	Unchecked	Unknown	Unknown	Target	Unknown	A7	-	-	-	-	-	-	SYBR Green I		No ratio because no reference gene defined	0.53	2.4			8
255;132;197;238	A9	S3	β-actin		18.4	18.18	0.26	Unchecked	Unknown	Unknown	Target	Unknown	A7	-	-	-	-	-	-	SYBR Green I		No ratio because no reference gene defined	0.46	2.17			9
255;132;197;238	A10	S6	β-actin		18.27	18.49	0.5	Unchecked	Unknown	Unknown	Target	Unknown	A10	-	-	-	-	-	-	SYBR Green I		No ratio because no reference gene defined	0.44	2.1			10
255;132;197;238	A11	S6	β-actin		18.14	18.49	0.5	Unchecked	Unknown	Unknown	Target	Unknown	A10	-	-	-	-	-	-	SYBR Green I		No ratio because no reference gene defined	0.55	2.47			11
255;47;73;113	A12	S6	β-actin		19.06	18.49	0.5	Unchecked	Unknown	Unknown	Target	Unknown	A10	-	-	-	-	-	-	SYBR Green I		No ratio because no reference gene defined	0.44	2.06			12
255;132;197;238	B1	C3	Ndufa2		19.44	19.52	0.1	Unchecked	Unknown	Unknown	Target	Unknown	B1	-	-	-	-	-	-	SYBR Green I		No ratio because no reference gene defined	0.46	2.18			13
255;132;197;238	B2	C3	Ndufa2		19.48	19.52	0.1	Unchecked	Unknown	Unknown	Target	Unknown	B1	-	-	-	-	-	-	SYBR Green I		No ratio because no reference gene defined	0.36	1.73			14
255;132;197;238	B3	C3	Ndufa2		19.63	19.52	0.1	Unchecked	Unknown	Unknown	Target	Unknown	B1	-	-	-	-	-	-	SYBR Green I		No ratio because no reference gene defined	0.39	1.85			15
255;132;197;238	B4	C6	Ndufa2		19.91	19.98	0.07	Unchecked	Unknown	Unknown	Target	Unknown	B4	-	-	-	-	-	-	SYBR Green I		No ratio because no reference gene defined	0.42	2.04			16
255;132;197;238	B5	C6	Ndufa2		20.05	19.98	0.07	Unchecked	Unknown	Unknown	Target	Unknown	B4	-	-	-	-	-	-	SYBR Green I		No ratio because no reference gene defined	0.37	1.78			17
255;132;197;238	B6	C6	Ndufa2		19.99	19.98	0.07	Unchecked	Unknown	Unknown	Target	Unknown	B4	-	-	-	-	-	-	SYBR Green I		No ratio because no reference gene defined	0.43	2.01			18
255;132;197;238	B7	S3	Ndufa2		20.43	20.44	0.1	Unchecked	Unknown	Unknown	Target	Unknown	B7	-	-	-	-	-	-	SYBR Green I		No ratio because no reference gene defined	0.43	2.04			19
255;132;197;238	B8	S3	Ndufa2		20.35	20.44	0.1	Unchecked	Unknown	Unknown	Target	Unknown	B7	-	-	-	-	-	-	SYBR Green I		No ratio because no reference gene defined	0.47	2.2			20
255;132;197;238	B9	S3	Ndufa2		20.54	20.44	0.1	Unchecked	Unknown	Unknown	Target	Unknown	B7	-	-	-	-	-	-	SYBR Green I		No ratio because no reference gene defined	0.39	1.88			21
255;132;197;238	B10	S6	Ndufa2		20.56	20.62	0.11	Unchecked	Unknown	Unknown	Target	Unknown	B10	-	-	-	-	-	-	SYBR Green I		No ratio because no reference gene defined	0.43	2.05			22
255;132;197;238	B11	S6	Ndufa2		20.55	20.62	0.11	Unchecked	Unknown	Unknown	Target	Unknown	B10	-	-	-	-	-	-	SYBR Green I		No ratio because no reference gene defined	0.46	2.17			23
255;47;73;113	B12	S6	Ndufa2		20.75	20.62	0.11	Unchecked	Unknown	Unknown	Target	Unknown	B10	-	-	-	-	-	-	SYBR Green I		No ratio because no reference gene defined	0.4	1.89			24
255;132;197;238	C1	C3	uqcr-10		20.97	20.85	1.42	Unchecked	Unknown	Unknown	Target	Unknown	C1	-	-	-	-	-	-	SYBR Green I		No ratio because no reference gene defined	0.43	2.2			25
255;132;197;238	C2	C3	uqcr-10		19.37	20.85	1.42	Unchecked	Unknown	Unknown	Target	Unknown	C1	-	-	-	-	-	-	SYBR Green I		No ratio because no reference gene defined	0.46	2.11			26
255;234;79;79	C3	C3	uqcr-10		22.21	20.85	1.42	Unchecked	Unknown	Unknown	Target	Unknown	C1	-	-	-	-	-	-	SYBR Green I		No ratio because no reference gene defined	0.36	1.91			27
255;234;79;79	C4	C6	uqcr-10		21.71	21.78	0.7	Unchecked	Unknown	Unknown	Target	Unknown	C4	-	-	-	-	-	-	SYBR Green I		No ratio because no reference gene defined	0.19	1.07			28
255;234;79;79	C5	C6	uqcr-10		22.52	21.78	0.7	Unchecked	Unknown	Unknown	Target	Unknown	C4	-	-	-	-	-	-	SYBR Green I		No ratio because no reference gene defined	0.43	2.19			29
255;234;79;79	C6	C6	uqcr-10		21.12	21.78	0.7	Unchecked	Unknown	Unknown	Target	Unknown	C4	-	-	-	-	-	-	SYBR Green I		No ratio because no reference gene defined	0.36	1.79			30
255;234;79;79	C7	S3	uqcr-10		22.94	22.15	1.14	Unchecked	Unknown	Unknown	Target	Unknown	C7	-	-	-	-	-	-	SYBR Green I		No ratio because no reference gene defined	0.39	2.02			31
255;234;79;79	C8	S3	uqcr-10		20.84	22.15	1.14	Unchecked	Unknown	Unknown	Target	Unknown	C7	-	-	-	-	-	-	SYBR Green I		No ratio because no reference gene defined	0.46	2.18			32
255;234;79;79	C9	S3	uqcr-10		22.67	22.15	1.14	Unchecked	Unknown	Unknown	Target	Unknown	C7	-	-	-	-	-	-	SYBR Green I		No ratio because no reference gene defined	0.4	2.03			33
255;234;79;79	C10	S6	uqcr-10		23.07	22.5	1.37	Unchecked	Unknown	Unknown	Target	Unknown	C10	-	-	-	-	-	-	SYBR Green I		No ratio because no reference gene defined	0.37	1.93			34
255;234;79;79	C11	S6	uqcr-10		20.94	22.5	1.37	Unchecked	Unknown	Unknown	Target	Unknown	C10	-	-	-	-	-	-	SYBR Green I		No ratio because no reference gene defined	0.47	2.21			35
255;47;73;113	C12	S6	uqcr-10		23.49	22.5	1.37	Unchecked	Unknown	Unknown	Target	Unknown	C10	-	-	-	-	-	-	SYBR Green I		No ratio because no reference gene defined	0.37	1.89			36
255;132;197;238	D1	C3	atp-5d		21.5	20.2	1.13	Unchecked	Unknown	Unknown	Target	Unknown	D1	-	-	-	-	-	-	SYBR Green I		No ratio because no reference gene defined	0.27	2.25			37
255;132;197;238	D2	C3	atp-5d		19.43	20.2	1.13	Unchecked	Unknown	Unknown	Target	Unknown	D1	-	-	-	-	-	-	SYBR Green I		No ratio because no reference gene defined	0.49	2.22			38
255;234;79;79	D3	C3	atp-5d		19.67	20.2	1.13	Unchecked	Unknown	Unknown	Target	Unknown	D1	-	-	-	-	-	-	SYBR Green I		No ratio because no reference gene defined	0.43	2.02			39
255;234;79;79	D4	C6	atp-5d		19.68	19.68	0.07	Unchecked	Unknown	Unknown	Target	Unknown	D4	-	-	-	-	-	-	SYBR Green I		No ratio because no reference gene defined	0.47	2.17			40
255;234;79;79	D5	C6	atp-5d		19.61	19.68	0.07	Unchecked	Unknown	Unknown	Target	Unknown	D4	-	-	-	-	-	-	SYBR Green I		No ratio because no reference gene defined	0.5	2.29			41
255;234;79;79	D6	C6	atp-5d		19.75	19.68	0.07	Unchecked	Unknown	Unknown	Target	Unknown	D4	-	-	-	-	-	-	SYBR Green I		No ratio because no reference gene defined	0.47	2.17			42
255;234;79;79	D7	S3	atp-5d		20.43	20.44	0.07	Unchecked	Unknown	Unknown	Target	Unknown	D7	-	-	-	-	-	-	SYBR Green I		No ratio because no reference gene defined	0.45	2.12			43
255;234;79;79	D8	S3	atp-5d		20.38	20.44	0.07	Unchecked	Unknown	Unknown	Target	Unknown	D7	-	-	-	-	-	-	SYBR Green I		No ratio because no reference gene defined	0.52	2.35			44
255;234;79;79	D9	S3	atp-5d		20.52	20.44	0.07	Unchecked	Unknown	Unknown	Target	Unknown	D7	-	-	-	-	-	-	SYBR Green I		No ratio because no reference gene defined	0.45	2.08			45
255;234;79;79	D10	S6	atp-5d		20.59	20.51	0.13	Unchecked	Unknown	Unknown	Target	Unknown	D10	-	-	-	-	-	-	SYBR Green I		No ratio because no reference gene defined	0.44	2.08			46
255;234;79;79	D11	S6	atp-5d		20.36	20.51	0.13	Unchecked	Unknown	Unknown	Target	Unknown	D10	-	-	-	-	-	-	SYBR Green I		No ratio because no reference gene defined	0.5	2.29			47
255;47;73;113	D12	S6	atp-5d		20.59	20.51	0.13	Unchecked	Unknown	Unknown	Target	Unknown	D10	-	-	-	-	-	-	SYBR Green I		No ratio because no reference gene defined	0.4	1.91			48
255;34;176;146	E1	C4	β-actin		17.86	18.16	0.27	Unchecked	Unknown	Unknown	Target	Unknown	E1	-	-	-	-	-	-	SYBR Green I		No ratio because no reference gene defined	0.55	2.46			49
255;34;176;146	E2	C4	β-actin		18.23	18.16	0.27	Unchecked	Unknown	Unknown	Target	Unknown	E1	-	-	-	-	-	-	SYBR Green I		No ratio because no reference gene defined	0.53	2.39			50
255;34;176;146	E3	C4	β-actin		18.38	18.16	0.27	Unchecked	Unknown	Unknown	Target	Unknown	E1	-	-	-	-	-	-	SYBR Green I		No ratio because no reference gene defined	0.46	2.15			51
255;34;176;146	E4	C7	β-actin		19.27	18.37	0.8	Unchecked	Unknown	Unknown	Target	Unknown	E4	-	-	-	-	-	-	SYBR Green I		No ratio because no reference gene defined	0.46	2.19			52
255;34;176;146	E5	C7	β-actin		18.09	18.37	0.8	Unchecked	Unknown	Unknown	Target	Unknown	E4	-	-	-	-	-	-	SYBR Green I		No ratio because no reference gene defined	0.52	2.37			53
255;34;176;146	E6	C7	β-actin		17.74	18.37	0.8	Unchecked	Unknown	Unknown	Target	Unknown	E4	-	-	-	-	-	-	SYBR Green I		No ratio because no reference gene defined	0.5	2.31			54
255;34;176;146	E7	S4	β-actin		18.77	18.72	0.07	Unchecked	Unknown	Unknown	Target	Unknown	E7	-	-	-	-	-	-	SYBR Green I		No ratio because no reference gene defined	0.47	2.23			55
255;34;176;146	E8	S4	β-actin		18.64	18.72	0.07	Unchecked	Unknown	Unknown	Target	Unknown	E7	-	-	-	-	-	-	SYBR Green I		No ratio because no reference gene defined	0.53	2.4			56
255;34;176;146	E9	S4	β-actin		18.75	18.72	0.07	Unchecked	Unknown	Unknown	Target	Unknown	E7	-	-	-	-	-	-	SYBR Green I		No ratio because no reference gene defined	0.48	2.28			57
255;34;176;146	E10	S7	β-actin		18.44	18.27	0.15	Unchecked	Unknown	Unknown	Target	Unknown	E10	-	-	-	-	-	-	SYBR Green I		No ratio because no reference gene defined	0.43	2.08			58
255;34;176;146	E11	S7	β-actin		18.16	18.27	0.15	Unchecked	Unknown	Unknown	Target	Unknown	E10	-	-	-	-	-	-	SYBR Green I		No ratio because no reference gene defined	0.58	2.55			59
255;180;73;149	E12	S7	β-actin		18.2	18.27	0.15	Unchecked	Unknown	Unknown	Target	Unknown	E10	-	-	-	-	-	-	SYBR Green I		No ratio because no reference gene defined	0.53	2.43			60
255;34;176;146	F1	C4	Ndufa2		19.3	19.47	0.15	Unchecked	Unknown	Unknown	Target	Unknown	F1	-	-	-	-	-	-	SYBR Green I		No ratio because no reference gene defined	0.47	2.22			61
255;34;176;146	F2	C4	Ndufa2		19.51	19.47	0.15	Unchecked	Unknown	Unknown	Target	Unknown	F1	-	-	-	-	-	-	SYBR Green I		No ratio because no reference gene defined	0.41	1.96			62
255;34;176;146	F3	C4	Ndufa2		19.59	19.47	0.15	Unchecked	Unknown	Unknown	Target	Unknown	F1	-	-	-	-	-	-	SYBR Green I		No ratio because no reference gene defined	0.37	1.84			63
255;34;176;146	F4	C7	Ndufa2		19.23	19.15	0.07	Unchecked	Unknown	Unknown	Target	Unknown	F4	-	-	-	-	-	-	SYBR Green I		No ratio because no reference gene defined	0.39	1.91			64
255;34;176;146	F5	C7	Ndufa2		19.1	19.15	0.07	Unchecked	Unknown	Unknown	Target	Unknown	F4	-	-	-	-	-	-	SYBR Green I		No ratio because no reference gene defined	0.46	2.14			65
255;34;176;146	F6	C7	Ndufa2		19.13	19.15	0.07	Unchecked	Unknown	Unknown	Target	Unknown	F4	-	-	-	-	-	-	SYBR Green I		No ratio because no reference gene defined	0.45	2.14			66
255;34;176;146	F7	S4	Ndufa2		20.6	20.54	0.08	Unchecked	Unknown	Unknown	Target	Unknown	F7	-	-	-	-	-	-	SYBR Green I		No ratio because no reference gene defined	0.39	1.87			67
255;34;176;146	F8	S4	Ndufa2		20.57	20.54	0.08	Unchecked	Unknown	Unknown	Target	Unknown	F7	-	-	-	-	-	-	SYBR Green I		No ratio because no reference gene defined	0.38	1.8			68
255;34;176;146	F9	S4	Ndufa2		20.45	20.54	0.08	Unchecked	Unknown	Unknown	Target	Unknown	F7	-	-	-	-	-	-	SYBR Green I		No ratio because no reference gene defined	0.45	2.12			69
255;34;176;146	F10	S7	Ndufa2		20.01	19.93	0.07	Unchecked	Unknown	Unknown	Target	Unknown	F10	-	-	-	-	-	-	SYBR Green I		No ratio because no reference gene defined	0.38	1.85			70
255;34;176;146	F11	S7	Ndufa2		19.88	19.93	0.07	Unchecked	Unknown	Unknown	Target	Unknown	F10	-	-	-	-	-	-	SYBR Green I		No ratio because no reference gene defined	0.43	2.04			71
255;180;73;149	F12	S7	Ndufa2		19.91	19.93	0.07	Unchecked	Unknown	Unknown	Target	Unknown	F10	-	-	-	-	-	-	SYBR Green I		No ratio because no reference gene defined	0.44	2.08			72
255;34;176;146	G1	C4	uqcr-10		21.95	21.96	0.09	Unchecked	Unknown	Unknown	Target	Unknown	G1	-	-	-	-	-	-	SYBR Green I		No ratio because no reference gene defined	0.4	2.04			73
255;34;176;146	G2	C4	uqcr-10		21.87	21.96	0.09	Unchecked	Unknown	Unknown	Target	Unknown	G1	-	-	-	-	-	-	SYBR Green I		No ratio because no reference gene defined	0.38	1.96			74
255;95;103;174	G3	C4	uqcr-10		22.05	21.96	0.09	Unchecked	Unknown	Unknown	Target	Unknown	G1	-	-	-	-	-	-	SYBR Green I		No ratio because no reference gene defined	0.33	1.79			75
255;95;103;174	G4	C7	uqcr-10		21.37	21.5	0.13	Unchecked	Unknown	Unknown	Target	Unknown	G4	-	-	-	-	-	-	SYBR Green I		No ratio because no reference gene defined	0.36	1.92			76
255;95;103;174	G5	C7	uqcr-10		21.63	21.5	0.13	Unchecked	Unknown	Unknown	Target	Unknown	G4	-	-	-	-	-	-	SYBR Green I		No ratio because no reference gene defined	0.4	2.06			77
255;95;103;174	G6	C7	uqcr-10		21.51	21.5	0.13	Unchecked	Unknown	Unknown	Target	Unknown	G4	-	-	-	-	-	-	SYBR Green I		No ratio because no reference gene defined	0.39	2.03			78
255;95;103;174	G7	S4	uqcr-10		21.86	22.57	0.62	Unchecked	Unknown	Unknown	Target	Unknown	G7	-	-	-	-	-	-	SYBR Green I		No ratio because no reference gene defined	0.33	1.67			79
255;95;103;174	G8	S4	uqcr-10		22.89	22.57	0.62	Unchecked	Unknown	Unknown	Target	Unknown	G7	-	-	-	-	-	-	SYBR Green I		No ratio because no reference gene defined	0.39	2.01			80
255;95;103;174	G9	S4	uqcr-10		22.97	22.57	0.62	Unchecked	Unknown	Unknown	Target	Unknown	G7	-	-	-	-	-	-	SYBR Green I		No ratio because no reference gene defined	0.38	1.96			81
255;95;103;174	G10	S7	uqcr-10		21.88	22.31	0.4	Unchecked	Unknown	Unknown	Target	Unknown	G10	-	-	-	-	-	-	SYBR Green I		No ratio because no reference gene defined	0.34	1.79			82
255;95;103;174	G11	S7	uqcr-10		22.66	22.31	0.4	Unchecked	Unknown	Unknown	Target	Unknown	G10	-	-	-	-	-	-	SYBR Green I		No ratio because no reference gene defined	0.4	2.08			83
255;180;73;149	G12	S7	uqcr-10		22.39	22.31	0.4	Unchecked	Unknown	Unknown	Target	Unknown	G10	-	-	-	-	-	-	SYBR Green I		No ratio because no reference gene defined	0.39	2.02			84
255;34;176;146	H1	C4	atp-5d		19.5	19.82	0.44	Unchecked	Unknown	Unknown	Target	Unknown	H1	-	-	-	-	-	-	SYBR Green I		No ratio because no reference gene defined	0.39	1.9			85
255;34;176;146	H2	C4	atp-5d		19.63	19.82	0.44	Unchecked	Unknown	Unknown	Target	Unknown	H1	-	-	-	-	-	-	SYBR Green I		No ratio because no reference gene defined	0.34	1.7			86
255;95;103;174	H3	C4	atp-5d		20.32	19.82	0.44	Unchecked	Unknown	Unknown	Target	Unknown	H1	-	-	-	-	-	-	SYBR Green I		No ratio because no reference gene defined	0.39	1.88			87
255;95;103;174	H4	C7	atp-5d		19.49	19.57	0.08	Unchecked	Unknown	Unknown	Target	Unknown	H4	-	-	-	-	-	-	SYBR Green I		No ratio because no reference gene defined	0.39	1.88			88
255;95;103;174	H5	C7	atp-5d		19.65	19.57	0.08	Unchecked	Unknown	Unknown	Target	Unknown	H4	-	-	-	-	-	-	SYBR Green I		No ratio because no reference gene defined	0.37	1.83			89
255;95;103;174	H6	C7	atp-5d		19.57	19.57	0.08	Unchecked	Unknown	Unknown	Target	Unknown	H4	-	-	-	-	-	-	SYBR Green I		No ratio because no reference gene defined	0.44	2.06			90
255;95;103;174	H7	S4	atp-5d		20.77	20.69	0.13	Unchecked	Unknown	Unknown	Target	Unknown	H7	-	-	-	-	-	-	SYBR Green I		No ratio because no reference gene defined	0.38	1.81			91
255;95;103;174	H8	S4	atp-5d		20.75	20.69	0.13	Unchecked	Unknown	Unknown	Target	Unknown	H7	-	-	-	-	-	-	SYBR Green I		No ratio because no reference gene defined	0.4	1.94			92
255;95;103;174	H9	S4	atp-5d		20.54	20.69	0.13	Unchecked	Unknown	Unknown	Target	Unknown	H7	-	-	-	-	-	-	SYBR Green I		No ratio because no reference gene defined	0.45	2.07			93
255;95;103;174	H10	S7	atp-5d		20.17	20.16	0.11	Unchecked	Unknown	Unknown	Target	Unknown	H10	-	-	-	-	-	-	SYBR Green I		No ratio because no reference gene defined	0.36	1.78			94
255;95;103;174	H11	S7	atp-5d		20.05	20.16	0.11	Unchecked	Unknown	Unknown	Target	Unknown	H10	-	-	-	-	-	-	SYBR Green I		No ratio because no reference gene defined	0.48	2.23			95
255;180;73;149	H12	S7	atp-5d		20.27	20.16	0.11	Unchecked	Unknown	Unknown	Target	Unknown	H10	-	-	-	-	-	-	SYBR Green I		No ratio because no reference gene defined	0.32	1.61			96
