# Supplementary material for: Hippocampus-Based Mitochondrial Respiratory Function Decline Is Responsible for Perioperative Neurocognitive Disorders
Source: Front Aging Neurosci. 2022 Feb 9;14:772066. doi: 10.3389/fnagi.2022.772066 (PMC8865419; doi:10.3389/fnagi.2022.772066)
Supplement: Supplementary file 2 [file Data_Sheet_1.zip › Fig.3/Fig.3C/Atp5e+Cox11.xlsx]

## Sheet: Sheet1
Color	Position	Sample Name	Gene Name	Condition Name	Cq	Cq Mean	Cq Error	Excluded	Sample Type	Sample Type RQ	Gene Type	Condition Type	Replicate Group	Ratio	Ratio Error	Normalized Ratio	Normalized Ratio Error	Scaled Ratio	Scaled Ratio Error	Dye	Edited Call	Failure	Slope	EPF	Notes	Sample Prep Notes	Number
255;132;197;238	A1	C27	β-actin		17.62	17.65	0.06	Unchecked	Unknown	Unknown	Target	Unknown	A1	-	-	-	-	-	-	SYBR Green I		No ratio because no reference gene defined	0.45	2.18			1
255;132;197;238	A2	C27	β-actin		17.72	17.65	0.06	Unchecked	Unknown	Unknown	Target	Unknown	A1	-	-	-	-	-	-	SYBR Green I		No ratio because no reference gene defined	0.44	2.11			2
255;0;255;0	A3	C27	β-actin		17.6	17.65	0.06	Unchecked	Unknown	Unknown	Target	Unknown	A1	-	-	-	-	-	-	SYBR Green I		No ratio because no reference gene defined	0.47	2.24			3
255;0;255;0	A4	C49	β-actin		17.47	17.84	0.34	Unchecked	Unknown	Unknown	Target	Unknown	A4	-	-	-	-	-	-	SYBR Green I		No ratio because no reference gene defined	0.45	2.03			4
255;0;255;0	A5	C49	β-actin		18.15	17.84	0.34	Unchecked	Unknown	Unknown	Target	Unknown	A4	-	-	-	-	-	-	SYBR Green I		No ratio because no reference gene defined	0.37	1.82			5
255;132;197;238	A6	C49	β-actin		17.9	17.84	0.34	Unchecked	Unknown	Unknown	Target	Unknown	A4	-	-	-	-	-	-	SYBR Green I		No ratio because no reference gene defined	0.42	2			6
255;132;197;238	A7	S48	β-actin		18.5	18.49	0.01	Unchecked	Unknown	Unknown	Target	Unknown	A7	-	-	-	-	-	-	SYBR Green I		No ratio because no reference gene defined	0.46	2.12			7
255;132;197;238	A8	S48	β-actin		18.48	18.49	0.01	Unchecked	Unknown	Unknown	Target	Unknown	A7	-	-	-	-	-	-	SYBR Green I		No ratio because no reference gene defined	0.44	2.08			8
255;132;197;238	A9	S48	β-actin		18.49	18.49	0.01	Unchecked	Unknown	Unknown	Target	Unknown	A7	-	-	-	-	-	-	SYBR Green I		No ratio because no reference gene defined	0.38	1.83			9
255;132;197;238	A10	S27	β-actin		16.82	16.69	0.12	Unchecked	Unknown	Unknown	Target	Unknown	A10	-	-	-	-	-	-	SYBR Green I		No ratio because no reference gene defined	0.49	2.27			10
255;132;197;238	A11	S27	β-actin		16.67	16.69	0.12	Unchecked	Unknown	Unknown	Target	Unknown	A10	-	-	-	-	-	-	SYBR Green I		No ratio because no reference gene defined	0.43	2.07			11
255;47;73;113	A12	S27	β-actin		16.58	16.69	0.12	Unchecked	Unknown	Unknown	Target	Unknown	A10	-	-	-	-	-	-	SYBR Green I		No ratio because no reference gene defined	0.48	2.26			12
255;132;197;238	B1	C27	prkab1		24.85	24.85	0.17	Unchecked	Unknown	Unknown	Target	Unknown	B1	-	-	-	-	-	-	SYBR Green I		No ratio because no reference gene defined	0.53	2.38			13
255;132;197;238	B2	C27	prkab1		25.01	24.85	0.17	Unchecked	Unknown	Unknown	Target	Unknown	B1	-	-	-	-	-	-	SYBR Green I		No ratio because no reference gene defined	0.48	2.18			14
255;132;197;238	B3	C27	prkab1		24.68	24.85	0.17	Unchecked	Unknown	Unknown	Target	Unknown	B1	-	-	-	-	-	-	SYBR Green I		No ratio because no reference gene defined	0.52	2.33			15
255;132;197;238	B4	C49	prkab1		23.98	24.04	0.13	Unchecked	Unknown	Unknown	Target	Unknown	B4	-	-	-	-	-	-	SYBR Green I		No ratio because no reference gene defined	0.57	2.49			16
255;132;197;238	B5	C49	prkab1		24.19	24.04	0.13	Unchecked	Unknown	Unknown	Target	Unknown	B4	-	-	-	-	-	-	SYBR Green I		No ratio because no reference gene defined	0.48	2.18			17
255;132;197;238	B6	C49	prkab1		23.94	24.04	0.13	Unchecked	Unknown	Unknown	Target	Unknown	B4	-	-	-	-	-	-	SYBR Green I		No ratio because no reference gene defined	0.54	2.4			18
255;132;197;238	B7	S48	prkab1		25.4	25.41	0.1	Unchecked	Unknown	Unknown	Target	Unknown	B7	-	-	-	-	-	-	SYBR Green I		No ratio because no reference gene defined	0.54	2.39			19
255;132;197;238	B8	S48	prkab1		25.31	25.41	0.1	Unchecked	Unknown	Unknown	Target	Unknown	B7	-	-	-	-	-	-	SYBR Green I		No ratio because no reference gene defined	0.54	2.38			20
255;132;197;238	B9	S48	prkab1		25.51	25.41	0.1	Unchecked	Unknown	Unknown	Target	Unknown	B7	-	-	-	-	-	-	SYBR Green I		No ratio because no reference gene defined	0.54	2.39			21
255;132;197;238	B10	S27	prkab1		25.13	25.11	0.03	Unchecked	Unknown	Unknown	Target	Unknown	B10	-	-	-	-	-	-	SYBR Green I		No ratio because no reference gene defined	0.6	2.66			22
255;132;197;238	B11	S27	prkab1		25.11	25.11	0.03	Unchecked	Unknown	Unknown	Target	Unknown	B10	-	-	-	-	-	-	SYBR Green I		No ratio because no reference gene defined	0.57	2.52			23
255;47;73;113	B12	S27	prkab1		25.08	25.11	0.03	Unchecked	Unknown	Unknown	Target	Unknown	B10	-	-	-	-	-	-	SYBR Green I		No ratio because no reference gene defined	0.42	2.06			24
255;132;197;238	C1	C27	atp5e		20.56	20.56	0.08	Unchecked	Unknown	Unknown	Target	Unknown	C1	-	-	-	-	-	-	SYBR Green I		No ratio because no reference gene defined	0.24	1.23			25
255;132;197;238	C2	C27	atp5e		20.64	20.56	0.08	Unchecked	Unknown	Unknown	Target	Unknown	C1	-	-	-	-	-	-	SYBR Green I		No ratio because no reference gene defined	0.23	1.17			26
255;234;79;79	C3	C27	atp5e		20.48	20.56	0.08	Unchecked	Unknown	Unknown	Target	Unknown	C1	-	-	-	-	-	-	SYBR Green I		No ratio because no reference gene defined	0.25	1.29			27
255;234;79;79	C4	C49	atp5e		20.27	20.34	0.1	Unchecked	Unknown	Unknown	Target	Unknown	C4	-	-	-	-	-	-	SYBR Green I		No ratio because no reference gene defined	0.22	1.13			28
255;234;79;79	C5	C49	atp5e		20.45	20.34	0.1	Unchecked	Unknown	Unknown	Target	Unknown	C4	-	-	-	-	-	-	SYBR Green I		No ratio because no reference gene defined	0.19	1.03			29
255;234;79;79	C6	C49	atp5e		20.29	20.34	0.1	Unchecked	Unknown	Unknown	Target	Unknown	C4	-	-	-	-	-	-	SYBR Green I		No ratio because no reference gene defined	0.22	1.12			30
255;234;79;79	C7	S48	atp5e		21.44	21.48	0.03	Unchecked	Unknown	Unknown	Target	Unknown	C7	-	-	-	-	-	-	SYBR Green I		No ratio because no reference gene defined	0.2	1.05			31
255;234;79;79	C8	S48	atp5e		21.5	21.48	0.03	Unchecked	Unknown	Unknown	Target	Unknown	C7	-	-	-	-	-	-	SYBR Green I		No ratio because no reference gene defined	0.18	0.96			32
255;234;79;79	C9	S48	atp5e		21.49	21.48	0.03	Unchecked	Unknown	Unknown	Target	Unknown	C7	-	-	-	-	-	-	SYBR Green I		No ratio because no reference gene defined	0.19	1			33
255;234;79;79	C10	S27	atp5e		20.29	20.3	0.07	Unchecked	Unknown	Unknown	Target	Unknown	C10	-	-	-	-	-	-	SYBR Green I		No ratio because no reference gene defined	0.26	1.34			34
255;234;79;79	C11	S27	atp5e		20.37	20.3	0.07	Unchecked	Unknown	Unknown	Target	Unknown	C10	-	-	-	-	-	-	SYBR Green I		No ratio because no reference gene defined	0.25	1.28			35
255;47;73;113	C12	S27	atp5e		20.24	20.3	0.07	Unchecked	Unknown	Unknown	Target	Unknown	C10	-	-	-	-	-	-	SYBR Green I		No ratio because no reference gene defined	0.27	1.38			36
255;132;197;238	D1	C27	cox11		22.95	22.94	0.07	Unchecked	Unknown	Unknown	Target	Unknown	D1	-	-	-	-	-	-	SYBR Green I		No ratio because no reference gene defined	0.52	2.25			37
255;132;197;238	D2	C27	cox11		23	22.94	0.07	Unchecked	Unknown	Unknown	Target	Unknown	D1	-	-	-	-	-	-	SYBR Green I		No ratio because no reference gene defined	0.49	2.13			38
255;234;79;79	D3	C27	cox11		22.86	22.94	0.07	Unchecked	Unknown	Unknown	Target	Unknown	D1	-	-	-	-	-	-	SYBR Green I		No ratio because no reference gene defined	0.55	2.33			39
255;234;79;79	D4	C49	cox11		22.47	22.49	0.02	Unchecked	Unknown	Unknown	Target	Unknown	D4	-	-	-	-	-	-	SYBR Green I		No ratio because no reference gene defined	0.48	2.13			40
255;234;79;79	D5	C49	cox11		22.51	22.49	0.02	Unchecked	Unknown	Unknown	Target	Unknown	D4	-	-	-	-	-	-	SYBR Green I		No ratio because no reference gene defined	0.44	1.97			41
255;234;79;79	D6	C49	cox11		22.49	22.49	0.02	Unchecked	Unknown	Unknown	Target	Unknown	D4	-	-	-	-	-	-	SYBR Green I		No ratio because no reference gene defined	0.46	2.04			42
255;234;79;79	D7	S48	cox11		23.68	23.66	0.03	Unchecked	Unknown	Unknown	Target	Unknown	D7	-	-	-	-	-	-	SYBR Green I		No ratio because no reference gene defined	0.58	2.47			43
255;234;79;79	D8	S48	cox11		23.63	23.66	0.03	Unchecked	Unknown	Unknown	Target	Unknown	D7	-	-	-	-	-	-	SYBR Green I		No ratio because no reference gene defined	0.6	2.55			44
255;234;79;79	D9	S48	cox11		23.66	23.66	0.03	Unchecked	Unknown	Unknown	Target	Unknown	D7	-	-	-	-	-	-	SYBR Green I		No ratio because no reference gene defined	0.61	2.54			45
255;234;79;79	D10	S27	cox11		22.79	22.86	0.08	Unchecked	Unknown	Unknown	Target	Unknown	D10	-	-	-	-	-	-	SYBR Green I		No ratio because no reference gene defined	0.55	2.36			46
255;234;79;79	D11	S27	cox11		22.95	22.86	0.08	Unchecked	Unknown	Unknown	Target	Unknown	D10	-	-	-	-	-	-	SYBR Green I		No ratio because no reference gene defined	0.53	2.27			47
255;47;73;113	D12	S27	cox11		22.83	22.86	0.08	Unchecked	Unknown	Unknown	Target	Unknown	D10	-	-	-	-	-	-	SYBR Green I		No ratio because no reference gene defined	0.53	2.28			48
255;34;176;146	E1	C48	β-actin		18.89	18.89	0.02	Unchecked	Unknown	Unknown	Target	Unknown	E1	-	-	-	-	-	-	SYBR Green I		No ratio because no reference gene defined	0.48	2.24			49
255;34;176;146	E2	C48	β-actin		18.87	18.89	0.02	Unchecked	Unknown	Unknown	Target	Unknown	E1	-	-	-	-	-	-	SYBR Green I		No ratio because no reference gene defined	0.52	2.41			50
255;34;176;146	E3	C48	β-actin		18.9	18.89	0.02	Unchecked	Unknown	Unknown	Target	Unknown	E1	-	-	-	-	-	-	SYBR Green I		No ratio because no reference gene defined	0.48	2.27			51
255;34;176;146	E4	C50	β-actin		18.25	18.26	0.01	Unchecked	Unknown	Unknown	Target	Unknown	E4	-	-	-	-	-	-	SYBR Green I		No ratio because no reference gene defined	0.47	2.19			52
255;34;176;146	E5	C50	β-actin		18.27	18.26	0.01	Unchecked	Unknown	Unknown	Target	Unknown	E4	-	-	-	-	-	-	SYBR Green I		No ratio because no reference gene defined	0.42	2.01			53
255;34;176;146	E6	C50	β-actin		18.27	18.26	0.01	Unchecked	Unknown	Unknown	Target	Unknown	E4	-	-	-	-	-	-	SYBR Green I		No ratio because no reference gene defined	0.44	2.12			54
255;34;176;146	E7	S50	β-actin		18.73	18.65	0.07	Unchecked	Unknown	Unknown	Target	Unknown	E7	-	-	-	-	-	-	SYBR Green I		No ratio because no reference gene defined	0.48	2.25			55
255;34;176;146	E8	S50	β-actin		18.61	18.65	0.07	Unchecked	Unknown	Unknown	Target	Unknown	E7	-	-	-	-	-	-	SYBR Green I		No ratio because no reference gene defined	0.49	2.28			56
255;34;176;146	E9	S50	β-actin		18.62	18.65	0.07	Unchecked	Unknown	Unknown	Target	Unknown	E7	-	-	-	-	-	-	SYBR Green I		No ratio because no reference gene defined	0.47	2.21			57
255;34;176;146	E10	S49	β-actin		16.95	16.7	0.27	Unchecked	Unknown	Unknown	Target	Unknown	E10	-	-	-	-	-	-	SYBR Green I		No ratio because no reference gene defined	0.47	2.2			58
255;34;176;146	E11	S49	β-actin		16.72	16.7	0.27	Unchecked	Unknown	Unknown	Target	Unknown	E10	-	-	-	-	-	-	SYBR Green I		No ratio because no reference gene defined	0.36	1.75			59
255;180;73;149	E12	S49	β-actin		16.42	16.7	0.27	Unchecked	Unknown	Unknown	Target	Unknown	E10	-	-	-	-	-	-	SYBR Green I		No ratio because no reference gene defined	0.5	2.3			60
255;34;176;146	F1	C48	prkab1		25.21	25.35	0.13	Unchecked	Unknown	Unknown	Target	Unknown	F1	-	-	-	-	-	-	SYBR Green I		No ratio because no reference gene defined	0.58	2.56			61
255;34;176;146	F2	C48	prkab1		25.46	25.35	0.13	Unchecked	Unknown	Unknown	Target	Unknown	F1	-	-	-	-	-	-	SYBR Green I		No ratio because no reference gene defined	0.6	2.61			62
255;34;176;146	F3	C48	prkab1		25.39	25.35	0.13	Unchecked	Unknown	Unknown	Target	Unknown	F1	-	-	-	-	-	-	SYBR Green I		No ratio because no reference gene defined	0.6	2.61			63
255;34;176;146	F4	C50	prkab1		24.66	24.8	0.15	Unchecked	Unknown	Unknown	Target	Unknown	F4	-	-	-	-	-	-	SYBR Green I		No ratio because no reference gene defined	0.45	2.01			64
255;34;176;146	F5	C50	prkab1		24.96	24.8	0.15	Unchecked	Unknown	Unknown	Target	Unknown	F4	-	-	-	-	-	-	SYBR Green I		No ratio because no reference gene defined	0.51	2.28			65
255;34;176;146	F6	C50	prkab1		24.77	24.8	0.15	Unchecked	Unknown	Unknown	Target	Unknown	F4	-	-	-	-	-	-	SYBR Green I		No ratio because no reference gene defined	0.56	2.45			66
255;34;176;146	F7	S50	prkab1		25.67	25.58	0.11	Unchecked	Unknown	Unknown	Target	Unknown	F7	-	-	-	-	-	-	SYBR Green I		No ratio because no reference gene defined	0.53	2.38			67
255;34;176;146	F8	S50	prkab1		25.45	25.58	0.11	Unchecked	Unknown	Unknown	Target	Unknown	F7	-	-	-	-	-	-	SYBR Green I		No ratio because no reference gene defined	0.63	2.7			68
255;34;176;146	F9	S50	prkab1		25.61	25.58	0.11	Unchecked	Unknown	Unknown	Target	Unknown	F7	-	-	-	-	-	-	SYBR Green I		No ratio because no reference gene defined	0.57	2.5			69
255;34;176;146	F10	S49	prkab1		24.61	24.59	0.22	Unchecked	Unknown	Unknown	Target	Unknown	F10	-	-	-	-	-	-	SYBR Green I		No ratio because no reference gene defined	0.58	2.53			70
255;34;176;146	F11	S49	prkab1		24.8	24.59	0.22	Unchecked	Unknown	Unknown	Target	Unknown	F10	-	-	-	-	-	-	SYBR Green I		No ratio because no reference gene defined	0.5	2.24			71
255;180;73;149	F12	S49	prkab1		24.37	24.59	0.22	Unchecked	Unknown	Unknown	Target	Unknown	F10	-	-	-	-	-	-	SYBR Green I		No ratio because no reference gene defined	0.64	2.69			72
255;34;176;146	G1	C48	atp5e		20.67	20.6	0.06	Unchecked	Unknown	Unknown	Target	Unknown	G1	-	-	-	-	-	-	SYBR Green I		No ratio because no reference gene defined	0.21	1.09			73
255;34;176;146	G2	C48	atp5e		20.57	20.6	0.06	Unchecked	Unknown	Unknown	Target	Unknown	G1	-	-	-	-	-	-	SYBR Green I		No ratio because no reference gene defined	0.22	1.17			74
255;95;103;174	G3	C48	atp5e		20.57	20.6	0.06	Unchecked	Unknown	Unknown	Target	Unknown	G1	-	-	-	-	-	-	SYBR Green I		No ratio because no reference gene defined	0.22	1.15			75
255;95;103;174	G4	C50	atp5e		20.68	20.7	0.04	Unchecked	Unknown	Unknown	Target	Unknown	G4	-	-	-	-	-	-	SYBR Green I		No ratio because no reference gene defined	0.2	1.06			76
255;95;103;174	G5	C50	atp5e		20.75	20.7	0.04	Unchecked	Unknown	Unknown	Target	Unknown	G4	-	-	-	-	-	-	SYBR Green I		No ratio because no reference gene defined	0.2	1.03			77
255;95;103;174	G6	C50	atp5e		20.68	20.7	0.04	Unchecked	Unknown	Unknown	Target	Unknown	G4	-	-	-	-	-	-	SYBR Green I		No ratio because no reference gene defined	0.2	1.06			78
255;95;103;174	G7	S50	atp5e		21.41	21.37	0.04	Unchecked	Unknown	Unknown	Target	Unknown	G7	-	-	-	-	-	-	SYBR Green I		No ratio because no reference gene defined	0.24	1.22			79
255;95;103;174	G8	S50	atp5e		21.33	21.37	0.04	Unchecked	Unknown	Unknown	Target	Unknown	G7	-	-	-	-	-	-	SYBR Green I		No ratio because no reference gene defined	0.24	1.26			80
255;95;103;174	G9	S50	atp5e		21.38	21.37	0.04	Unchecked	Unknown	Unknown	Target	Unknown	G7	-	-	-	-	-	-	SYBR Green I		No ratio because no reference gene defined	0.24	1.22			81
255;95;103;174	G10	S49	atp5e		20.38	20.36	0.07	Unchecked	Unknown	Unknown	Target	Unknown	G10	-	-	-	-	-	-	SYBR Green I		No ratio because no reference gene defined	0.23	1.19			82
255;95;103;174	G11	S49	atp5e		20.41	20.36	0.07	Unchecked	Unknown	Unknown	Target	Unknown	G10	-	-	-	-	-	-	SYBR Green I		No ratio because no reference gene defined	0.22	1.16			83
255;180;73;149	G12	S49	atp5e		20.28	20.36	0.07	Unchecked	Unknown	Unknown	Target	Unknown	G10	-	-	-	-	-	-	SYBR Green I		No ratio because no reference gene defined	0.25	1.25			84
255;34;176;146	H1	C48	cox11		23.27	23.29	0.04	Unchecked	Unknown	Unknown	Target	Unknown	H1	-	-	-	-	-	-	SYBR Green I		No ratio because no reference gene defined	0.49	2.14			85
255;34;176;146	H2	C48	cox11		23.34	23.29	0.04	Unchecked	Unknown	Unknown	Target	Unknown	H1	-	-	-	-	-	-	SYBR Green I		No ratio because no reference gene defined	0.49	2.15			86
255;95;103;174	H3	C48	cox11		23.27	23.29	0.04	Unchecked	Unknown	Unknown	Target	Unknown	H1	-	-	-	-	-	-	SYBR Green I		No ratio because no reference gene defined	0.49	2.14			87
255;95;103;174	H4	C50	cox11		23.06	23.18	0.11	Unchecked	Unknown	Unknown	Target	Unknown	H4	-	-	-	-	-	-	SYBR Green I		No ratio because no reference gene defined	0.5	2.18			88
255;95;103;174	H5	C50	cox11		23.27	23.18	0.11	Unchecked	Unknown	Unknown	Target	Unknown	H4	-	-	-	-	-	-	SYBR Green I		No ratio because no reference gene defined	0.44	1.99			89
255;95;103;174	H6	C50	cox11		23.2	23.18	0.11	Unchecked	Unknown	Unknown	Target	Unknown	H4	-	-	-	-	-	-	SYBR Green I		No ratio because no reference gene defined	0.46	2.03			90
255;95;103;174	H7	S50	cox11		23.72	23.67	0.04	Unchecked	Unknown	Unknown	Target	Unknown	H7	-	-	-	-	-	-	SYBR Green I		No ratio because no reference gene defined	0.51	2.21			91
255;95;103;174	H8	S50	cox11		23.65	23.67	0.04	Unchecked	Unknown	Unknown	Target	Unknown	H7	-	-	-	-	-	-	SYBR Green I		No ratio because no reference gene defined	0.54	2.32			92
255;95;103;174	H9	S50	cox11		23.65	23.67	0.04	Unchecked	Unknown	Unknown	Target	Unknown	H7	-	-	-	-	-	-	SYBR Green I		No ratio because no reference gene defined	0.53	2.28			93
255;95;103;174	H10	S49	cox11		23.11	23.17	0.14	Unchecked	Unknown	Unknown	Target	Unknown	H10	-	-	-	-	-	-	SYBR Green I		No ratio because no reference gene defined	0.5	2.2			94
255;95;103;174	H11	S49	cox11		23.33	23.17	0.14	Unchecked	Unknown	Unknown	Target	Unknown	H10	-	-	-	-	-	-	SYBR Green I		No ratio because no reference gene defined	0.45	2			95
255;180;73;149	H12	S49	cox11		23.07	23.17	0.14	Unchecked	Unknown	Unknown	Target	Unknown	H10	-	-	-	-	-	-	SYBR Green I		No ratio because no reference gene defined	0.55	2.36			96
