# Supplementary material for: Hippocampus-Based Mitochondrial Respiratory Function Decline Is Responsible for Perioperative Neurocognitive Disorders
Source: Front Aging Neurosci. 2022 Feb 9;14:772066. doi: 10.3389/fnagi.2022.772066 (PMC8865419; doi:10.3389/fnagi.2022.772066)
Supplement: Supplementary file 2 [file Data_Sheet_1.zip › Fig.3/Fig.3C/Cox6a1+Cox7c.xlsx]

## Sheet: Sheet1
Color	Position	Sample Name	Gene Name	Condition Name	Cq	Cq Mean	Cq Error	Excluded	Sample Type	Sample Type RQ	Gene Type	Condition Type	Replicate Group	Ratio	Ratio Error	Normalized Ratio	Normalized Ratio Error	Scaled Ratio	Scaled Ratio Error	Dye	Edited Call	Failure	Slope	EPF	Notes	Sample Prep Notes	Number
255;132;197;238	A1	c27	β-actin		17.84	17.96	0.18	Unchecked	Unknown	Unknown	Target	Unknown	A1	-	-	-	-	-	-	SYBR Green I		No ratio because no reference gene defined	0.46	2.19			1
255;132;197;238	A2	c27	β-actin		18.17	17.96	0.18	Unchecked	Unknown	Unknown	Target	Unknown	A1	-	-	-	-	-	-	SYBR Green I		No ratio because no reference gene defined	0.55	2.52			2
255;0;255;0	A3	c27	β-actin		17.88	17.96	0.18	Unchecked	Unknown	Unknown	Target	Unknown	A1	-	-	-	-	-	-	SYBR Green I		No ratio because no reference gene defined	0.34	1.69			3
255;0;255;0	A4	c49	cox7c		18.14	18.42	0.24	Unchecked	Unknown	Unknown	Target	Unknown	A4	-	-	-	-	-	-	SYBR Green I		No ratio because no reference gene defined	0.52	2.52			4
255;0;255;0	A5	c49	cox7c		18.6	18.42	0.24	Unchecked	Unknown	Unknown	Target	Unknown	A4	-	-	-	-	-	-	SYBR Green I		No ratio because no reference gene defined	0.52	2.46			5
255;132;197;238	A6	c49	cox7c		18.51	18.42	0.24	Unchecked	Unknown	Unknown	Target	Unknown	A4	-	-	-	-	-	-	SYBR Green I		No ratio because no reference gene defined	0.4	1.97			6
255;132;197;238	A7	s50	cox6a1		19.56	19.47	0.09	Unchecked	Unknown	Unknown	Target	Unknown	A7	-	-	-	-	-	-	SYBR Green I		No ratio because no reference gene defined	0.5	2.41			7
255;132;197;238	A8	s50	cox6a1		19.38	19.47	0.09	Unchecked	Unknown	Unknown	Target	Unknown	A7	-	-	-	-	-	-	SYBR Green I		No ratio because no reference gene defined	0.46	2.26			8
255;132;197;238	A9	s50	cox6a1		19.47	19.47	0.09	Unchecked	Unknown	Unknown	Target	Unknown	A7	-	-	-	-	-	-	SYBR Green I		No ratio because no reference gene defined	0.54	2.54			9
255;132;197;238	B1	c27	cox6a1		17.71	18.23	0.45	Unchecked	Unknown	Unknown	Target	Unknown	B1	-	-	-	-	-	-	SYBR Green I		No ratio because no reference gene defined	0.45	2.25			10
255;132;197;238	B2	c27	cox6a1		18.45	18.23	0.45	Unchecked	Unknown	Unknown	Target	Unknown	B1	-	-	-	-	-	-	SYBR Green I		No ratio because no reference gene defined	0.53	2.53			11
255;132;197;238	B3	c27	cox6a1		18.53	18.23	0.45	Unchecked	Unknown	Unknown	Target	Unknown	B1	-	-	-	-	-	-	SYBR Green I		No ratio because no reference gene defined	0.45	2.22			12
255;132;197;238	B4	c50	β-actin		18.72	18.68	0.18	Unchecked	Unknown	Unknown	Target	Unknown	B4	-	-	-	-	-	-	SYBR Green I		No ratio because no reference gene defined	0.55	2.54			13
255;132;197;238	B5	c50	β-actin		18.83	18.68	0.18	Unchecked	Unknown	Unknown	Target	Unknown	B4	-	-	-	-	-	-	SYBR Green I		No ratio because no reference gene defined	0.51	2.38			14
255;132;197;238	B6	c50	β-actin		18.48	18.68	0.18	Unchecked	Unknown	Unknown	Target	Unknown	B4	-	-	-	-	-	-	SYBR Green I		No ratio because no reference gene defined	0.4	1.93			15
255;132;197;238	B7	s50	cox7c		19.45	19.3	0.13	Unchecked	Unknown	Unknown	Target	Unknown	B7	-	-	-	-	-	-	SYBR Green I		No ratio because no reference gene defined	0.57	2.58			16
255;132;197;238	B8	s50	cox7c		19.23	19.3	0.13	Unchecked	Unknown	Unknown	Target	Unknown	B7	-	-	-	-	-	-	SYBR Green I		No ratio because no reference gene defined	0.6	2.65			17
255;132;197;238	B9	s50	cox7c		19.22	19.3	0.13	Unchecked	Unknown	Unknown	Target	Unknown	B7	-	-	-	-	-	-	SYBR Green I		No ratio because no reference gene defined	0.63	2.76			18
255;132;197;238	C1	c27	cox7c		18.97	18.85	0.1	Unchecked	Unknown	Unknown	Target	Unknown	C1	-	-	-	-	-	-	SYBR Green I		No ratio because no reference gene defined	0.51	2.39			19
255;132;197;238	C2	c27	cox7c		18.77	18.85	0.1	Unchecked	Unknown	Unknown	Target	Unknown	C1	-	-	-	-	-	-	SYBR Green I		No ratio because no reference gene defined	0.63	2.8			20
255;234;79;79	C3	c27	cox7c		18.82	18.85	0.1	Unchecked	Unknown	Unknown	Target	Unknown	C1	-	-	-	-	-	-	SYBR Green I		No ratio because no reference gene defined	0.55	2.51			21
255;234;79;79	C4	c50	cox6a1		18.91	18.87	0.14	Unchecked	Unknown	Unknown	Target	Unknown	C4	-	-	-	-	-	-	SYBR Green I		No ratio because no reference gene defined	0.64	3.05			22
255;234;79;79	C5	c50	cox6a1		18.98	18.87	0.14	Unchecked	Unknown	Unknown	Target	Unknown	C4	-	-	-	-	-	-	SYBR Green I		No ratio because no reference gene defined	0.53	2.63			23
255;234;79;79	C6	c50	cox6a1		18.71	18.87	0.14	Unchecked	Unknown	Unknown	Target	Unknown	C4	-	-	-	-	-	-	SYBR Green I		No ratio because no reference gene defined	0.39	1.99			24
255;234;79;79	C7	s27	β-actin		17.58	17.19	0.4	Unchecked	Unknown	Unknown	Target	Unknown	C7	-	-	-	-	-	-	SYBR Green I		No ratio because no reference gene defined	0.54	2.43			25
255;234;79;79	C8	s27	β-actin		17.21	17.19	0.4	Unchecked	Unknown	Unknown	Target	Unknown	C7	-	-	-	-	-	-	SYBR Green I		No ratio because no reference gene defined	0.5	2.28			26
255;234;79;79	C9	s27	β-actin		16.78	17.19	0.4	Unchecked	Unknown	Unknown	Target	Unknown	C7	-	-	-	-	-	-	SYBR Green I		No ratio because no reference gene defined	0.43	1.99			27
255;47;73;113	D1	c48	β-actin		19.86	19.4	0.42	Unchecked	Unknown	Unknown	Target	Unknown	D1	-	-	-	-	-	-	SYBR Green I		No ratio because no reference gene defined	0.59	2.73			28
255;47;73;113	D2	c48	β-actin		19.31	19.4	0.42	Unchecked	Unknown	Unknown	Target	Unknown	D1	-	-	-	-	-	-	SYBR Green I		No ratio because no reference gene defined	0.62	2.75			29
255;234;79;79	D3	c48	β-actin		19.04	19.4	0.42	Unchecked	Unknown	Unknown	Target	Unknown	D1	-	-	-	-	-	-	SYBR Green I		No ratio because no reference gene defined	0.41	1.93			30
255;234;79;79	D4	c50	cox7c		18.8	18.94	0.12	Unchecked	Unknown	Unknown	Target	Unknown	D4	-	-	-	-	-	-	SYBR Green I		No ratio because no reference gene defined	0.62	2.76			31
255;234;79;79	D5	c50	cox7c		19.03	18.94	0.12	Unchecked	Unknown	Unknown	Target	Unknown	D4	-	-	-	-	-	-	SYBR Green I		No ratio because no reference gene defined	0.57	2.61			32
255;234;79;79	D6	c50	cox7c		18.98	18.94	0.12	Unchecked	Unknown	Unknown	Target	Unknown	D4	-	-	-	-	-	-	SYBR Green I		No ratio because no reference gene defined	0.52	2.41			33
255;234;79;79	D7	s27	cox6a1		18.83	18.54	0.35	Unchecked	Unknown	Unknown	Target	Unknown	D7	-	-	-	-	-	-	SYBR Green I		No ratio because no reference gene defined	0.6	2.87			34
255;234;79;79	D8	s27	cox6a1		18.65	18.54	0.35	Unchecked	Unknown	Unknown	Target	Unknown	D7	-	-	-	-	-	-	SYBR Green I		No ratio because no reference gene defined	0.55	2.61			35
255;234;79;79	D9	s27	cox6a1		18.15	18.54	0.35	Unchecked	Unknown	Unknown	Target	Unknown	D7	-	-	-	-	-	-	SYBR Green I		No ratio because no reference gene defined	0.5	2.33			36
255;47;73;113	E1	c48	cox6a1		19.06	18.81	0.25	Unchecked	Unknown	Unknown	Target	Unknown	E1	-	-	-	-	-	-	SYBR Green I		No ratio because no reference gene defined	0.46	2.28			37
255;47;73;113	E2	c48	cox6a1		18.8	18.81	0.25	Unchecked	Unknown	Unknown	Target	Unknown	E1	-	-	-	-	-	-	SYBR Green I		No ratio because no reference gene defined	0.52	2.48			38
255;34;176;146	E3	c48	cox6a1		18.57	18.81	0.25	Unchecked	Unknown	Unknown	Target	Unknown	E1	-	-	-	-	-	-	SYBR Green I		No ratio because no reference gene defined	0.51	2.43			39
255;34;176;146	E4	s48	β-actin		19.35	18.84	0.59	Unchecked	Unknown	Unknown	Target	Unknown	E4	-	-	-	-	-	-	SYBR Green I		No ratio because no reference gene defined	0.63	2.85			40
255;34;176;146	E5	s48	β-actin		18.98	18.84	0.59	Unchecked	Unknown	Unknown	Target	Unknown	E4	-	-	-	-	-	-	SYBR Green I		No ratio because no reference gene defined	0.58	2.62			41
255;34;176;146	E6	s48	β-actin		18.2	18.84	0.59	Unchecked	Unknown	Unknown	Target	Unknown	E4	-	-	-	-	-	-	SYBR Green I		No ratio because no reference gene defined	0.4	1.93			42
255;34;176;146	E7	s27	cox7c		18.49	18.53	0.06	Unchecked	Unknown	Unknown	Target	Unknown	E7	-	-	-	-	-	-	SYBR Green I		No ratio because no reference gene defined	0.65	2.85			43
255;34;176;146	E8	s27	cox7c		18.6	18.53	0.06	Unchecked	Unknown	Unknown	Target	Unknown	E7	-	-	-	-	-	-	SYBR Green I		No ratio because no reference gene defined	0.53	2.48			44
255;34;176;146	E9	s27	cox7c		18.51	18.53	0.06	Unchecked	Unknown	Unknown	Target	Unknown	E7	-	-	-	-	-	-	SYBR Green I		No ratio because no reference gene defined	0.61	2.72			45
255;47;73;113	F1	c48	cox7c		19.52	19.24	0.25	Unchecked	Unknown	Unknown	Target	Unknown	F1	-	-	-	-	-	-	SYBR Green I		No ratio because no reference gene defined	0.41	2.03			46
255;47;73;113	F2	c48	cox7c		19.17	19.24	0.25	Unchecked	Unknown	Unknown	Target	Unknown	F1	-	-	-	-	-	-	SYBR Green I		No ratio because no reference gene defined	0.65	2.89			47
255;34;176;146	F3	c48	cox7c		19.03	19.24	0.25	Unchecked	Unknown	Unknown	Target	Unknown	F1	-	-	-	-	-	-	SYBR Green I		No ratio because no reference gene defined	0.63	2.83			48
255;34;176;146	F4	s48	cox6a1		19.03	19.27	0.4	Unchecked	Unknown	Unknown	Target	Unknown	F4	-	-	-	-	-	-	SYBR Green I		No ratio because no reference gene defined	0.6	2.93			49
255;34;176;146	F5	s48	cox6a1		19.73	19.27	0.4	Unchecked	Unknown	Unknown	Target	Unknown	F4	-	-	-	-	-	-	SYBR Green I		No ratio because no reference gene defined	0.58	2.79			50
255;34;176;146	F6	s48	cox6a1		19.04	19.27	0.4	Unchecked	Unknown	Unknown	Target	Unknown	F4	-	-	-	-	-	-	SYBR Green I		No ratio because no reference gene defined	0.36	1.72			51
255;34;176;146	F7	s49	β-actin		18.14	17.74	0.45	Unchecked	Unknown	Unknown	Target	Unknown	F7	-	-	-	-	-	-	SYBR Green I		No ratio because no reference gene defined	0.64	2.77			52
255;34;176;146	F8	s49	β-actin		17.82	17.74	0.45	Unchecked	Unknown	Unknown	Target	Unknown	F7	-	-	-	-	-	-	SYBR Green I		No ratio because no reference gene defined	0.49	2.34			53
255;34;176;146	F9	s49	β-actin		17.25	17.74	0.45	Unchecked	Unknown	Unknown	Target	Unknown	F7	-	-	-	-	-	-	SYBR Green I		No ratio because no reference gene defined	0.49	2.25			54
255;250;215;15	G1	c49	β-actin		19.13	18.81	0.3	Unchecked	Unknown	Unknown	Target	Unknown	G1	-	-	-	-	-	-	SYBR Green I		No ratio because no reference gene defined	0.47	2.27			55
255;250;215;15	G2	c49	β-actin		18.76	18.81	0.3	Unchecked	Unknown	Unknown	Target	Unknown	G1	-	-	-	-	-	-	SYBR Green I		No ratio because no reference gene defined	0.51	2.37			56
255;95;103;174	G3	c49	β-actin		18.54	18.81	0.3	Unchecked	Unknown	Unknown	Target	Unknown	G1	-	-	-	-	-	-	SYBR Green I		No ratio because no reference gene defined	0.49	2.27			57
255;95;103;174	G4	s48	cox7c		19.61	19.57	0.05	Unchecked	Unknown	Unknown	Target	Unknown	G4	-	-	-	-	-	-	SYBR Green I		No ratio because no reference gene defined	0.64	2.83			58
255;95;103;174	G5	s48	cox7c		19.52	19.57	0.05	Unchecked	Unknown	Unknown	Target	Unknown	G4	-	-	-	-	-	-	SYBR Green I		No ratio because no reference gene defined	0.61	2.7			59
255;95;103;174	G6	s48	cox7c		19.58	19.57	0.05	Unchecked	Unknown	Unknown	Target	Unknown	G4	-	-	-	-	-	-	SYBR Green I		No ratio because no reference gene defined	0.5	2.29			60
255;95;103;174	G7	s49	cox6a1		18.54	18.63	0.08	Unchecked	Unknown	Unknown	Target	Unknown	G7	-	-	-	-	-	-	SYBR Green I		No ratio because no reference gene defined	0.57	2.77			61
255;95;103;174	G8	s49	cox6a1		18.7	18.63	0.08	Unchecked	Unknown	Unknown	Target	Unknown	G7	-	-	-	-	-	-	SYBR Green I		No ratio because no reference gene defined	0.48	2.42			62
255;95;103;174	G9	s49	cox6a1		18.65	18.63	0.08	Unchecked	Unknown	Unknown	Target	Unknown	G7	-	-	-	-	-	-	SYBR Green I		No ratio because no reference gene defined	0.48	2.32			63
255;250;215;15	H1	c49	cox6a1		18.43	18.31	0.12	Unchecked	Unknown	Unknown	Target	Unknown	H1	-	-	-	-	-	-	SYBR Green I		No ratio because no reference gene defined	0.41	2.09			64
255;250;215;15	H2	c49	cox6a1		18.3	18.31	0.12	Unchecked	Unknown	Unknown	Target	Unknown	H1	-	-	-	-	-	-	SYBR Green I		No ratio because no reference gene defined	0.52	2.48			65
255;95;103;174	H3	c49	cox6a1		18.2	18.31	0.12	Unchecked	Unknown	Unknown	Target	Unknown	H1	-	-	-	-	-	-	SYBR Green I		No ratio because no reference gene defined	0.51	2.46			66
255;95;103;174	H4	s50	β-actin		18.35	18.39	0.13	Unchecked	Unknown	Unknown	Target	Unknown	H4	-	-	-	-	-	-	SYBR Green I		No ratio because no reference gene defined	0.6	2.7			67
255;95;103;174	H5	s50	β-actin		18.29	18.39	0.13	Unchecked	Unknown	Unknown	Target	Unknown	H4	-	-	-	-	-	-	SYBR Green I		No ratio because no reference gene defined	0.51	2.38			68
255;95;103;174	H6	s50	β-actin		18.54	18.39	0.13	Unchecked	Unknown	Unknown	Target	Unknown	H4	-	-	-	-	-	-	SYBR Green I		No ratio because no reference gene defined	0.43	1.98			69
255;95;103;174	H7	s49	cox7c		19.25	19.3	0.04	Unchecked	Unknown	Unknown	Target	Unknown	H7	-	-	-	-	-	-	SYBR Green I		No ratio because no reference gene defined	0.5	2.35			70
255;95;103;174	H8	s49	cox7c		19.31	19.3	0.04	Unchecked	Unknown	Unknown	Target	Unknown	H7	-	-	-	-	-	-	SYBR Green I		No ratio because no reference gene defined	0.49	2.38			71
255;95;103;174	H9	s49	cox7c		19.33	19.3	0.04	Unchecked	Unknown	Unknown	Target	Unknown	H7	-	-	-	-	-	-	SYBR Green I		No ratio because no reference gene defined	0.59	2.72			72
