# Supplementary material for: Hippocampus-Based Mitochondrial Respiratory Function Decline Is Responsible for Perioperative Neurocognitive Disorders
Source: Front Aging Neurosci. 2022 Feb 9;14:772066. doi: 10.3389/fnagi.2022.772066 (PMC8865419; doi:10.3389/fnagi.2022.772066)
Supplement: Supplementary file 2 [file Data_Sheet_1.zip › Fig.3/Fig.3C/Ndufa6.xlsx]

## Sheet: Sheet1
Color	Position	Sample Name	Gene Name	Condition Name	Cq	Cq Mean	Cq Error	Excluded	Sample Type	Sample Type RQ	Gene Type	Condition Type	Replicate Group	Ratio	Ratio Error	Normalized Ratio	Normalized Ratio Error	Scaled Ratio	Scaled Ratio Error	Dye	Edited Call	Failure	Slope	EPF	Notes	Sample Prep Notes	Number
255;0;255;0	A4	C27	β-actin		18.38	18.25	0.15	Unchecked	Unknown	Unknown	Target	Unknown	A4	-	-	-	-	-	-	SYBR Green I		No ratio because no reference gene defined	0.39	1.89			1
255;0;255;0	A5	C27	β-actin		18.09	18.25	0.15	Unchecked	Unknown	Unknown	Target	Unknown	A4	-	-	-	-	-	-	SYBR Green I		No ratio because no reference gene defined	0.45	2.12			2
255;132;197;238	A6	C27	β-actin		18.29	18.25	0.15	Unchecked	Unknown	Unknown	Target	Unknown	A4	-	-	-	-	-	-	SYBR Green I		No ratio because no reference gene defined	0.36	1.65			3
255;132;197;238	A7	S48	β-actin		18.76	18.63	0.17	Unchecked	Unknown	Unknown	Target	Unknown	A7	-	-	-	-	-	-	SYBR Green I		No ratio because no reference gene defined	0.33	1.69			4
255;132;197;238	A8	S48	β-actin		18.69	18.63	0.17	Unchecked	Unknown	Unknown	Target	Unknown	A7	-	-	-	-	-	-	SYBR Green I		No ratio because no reference gene defined	0.38	1.88			5
255;132;197;238	A9	S48	β-actin		18.43	18.63	0.17	Unchecked	Unknown	Unknown	Target	Unknown	A7	-	-	-	-	-	-	SYBR Green I		No ratio because no reference gene defined	0.51	2.37			6
255;132;197;238	B4	C27	ndufa6		19.67	19.62	0.05	Unchecked	Unknown	Unknown	Target	Unknown	B4	-	-	-	-	-	-	SYBR Green I		No ratio because no reference gene defined	0.46	2.1			7
255;132;197;238	B5	C27	ndufa6		19.61	19.62	0.05	Unchecked	Unknown	Unknown	Target	Unknown	B4	-	-	-	-	-	-	SYBR Green I		No ratio because no reference gene defined	0.43	2.13			8
255;132;197;238	B6	C27	ndufa6		19.58	19.62	0.05	Unchecked	Unknown	Unknown	Target	Unknown	B4	-	-	-	-	-	-	SYBR Green I		No ratio because no reference gene defined	0.47	2.13			9
255;132;197;238	B7	S48	ndufa6		20.23	20.1	0.13	Unchecked	Unknown	Unknown	Target	Unknown	B7	-	-	-	-	-	-	SYBR Green I		No ratio because no reference gene defined	0.5	2.21			10
255;132;197;238	B8	S48	ndufa6		20.09	20.1	0.13	Unchecked	Unknown	Unknown	Target	Unknown	B7	-	-	-	-	-	-	SYBR Green I		No ratio because no reference gene defined	0.55	2.38			11
255;132;197;238	B9	S48	ndufa6		19.98	20.1	0.13	Unchecked	Unknown	Unknown	Target	Unknown	B7	-	-	-	-	-	-	SYBR Green I		No ratio because no reference gene defined	0.59	2.51			12
255;234;79;79	C4	C48	β-actin		18.58	18.47	0.1	Unchecked	Unknown	Unknown	Target	Unknown	C4	-	-	-	-	-	-	SYBR Green I		No ratio because no reference gene defined	0.37	1.8			13
255;234;79;79	C5	C48	β-actin		18.46	18.47	0.1	Unchecked	Unknown	Unknown	Target	Unknown	C4	-	-	-	-	-	-	SYBR Green I		No ratio because no reference gene defined	0.4	1.92			14
255;234;79;79	C6	C48	β-actin		18.38	18.47	0.1	Unchecked	Unknown	Unknown	Target	Unknown	C4	-	-	-	-	-	-	SYBR Green I		No ratio because no reference gene defined	0.47	2.15			15
255;234;79;79	C7	S50	β-actin		18.92	18.66	0.24	Unchecked	Unknown	Unknown	Target	Unknown	C7	-	-	-	-	-	-	SYBR Green I		No ratio because no reference gene defined	0.39	1.91			16
255;234;79;79	C8	S50	β-actin		18.62	18.66	0.24	Unchecked	Unknown	Unknown	Target	Unknown	C7	-	-	-	-	-	-	SYBR Green I		No ratio because no reference gene defined	0.45	2.13			17
255;234;79;79	C9	S50	β-actin		18.44	18.66	0.24	Unchecked	Unknown	Unknown	Target	Unknown	C7	-	-	-	-	-	-	SYBR Green I		No ratio because no reference gene defined	0.39	1.86			18
255;234;79;79	D4	C48	ndufa6		19.57	19.46	0.13	Unchecked	Unknown	Unknown	Target	Unknown	D4	-	-	-	-	-	-	SYBR Green I		No ratio because no reference gene defined	0.48	2.12			19
255;234;79;79	D5	C48	ndufa6		19.32	19.46	0.13	Unchecked	Unknown	Unknown	Target	Unknown	D4	-	-	-	-	-	-	SYBR Green I		No ratio because no reference gene defined	0.58	2.48			20
255;234;79;79	D6	C48	ndufa6		19.48	19.46	0.13	Unchecked	Unknown	Unknown	Target	Unknown	D4	-	-	-	-	-	-	SYBR Green I		No ratio because no reference gene defined	0.49	2.21			21
255;234;79;79	D7	S50	ndufa6		20.15	20.03	0.1	Unchecked	Unknown	Unknown	Target	Unknown	D7	-	-	-	-	-	-	SYBR Green I		No ratio because no reference gene defined	0.47	2.15			22
255;234;79;79	D8	S50	ndufa6		20	20.03	0.1	Unchecked	Unknown	Unknown	Target	Unknown	D7	-	-	-	-	-	-	SYBR Green I		No ratio because no reference gene defined	0.56	2.41			23
255;234;79;79	D9	S50	ndufa6		19.95	20.03	0.1	Unchecked	Unknown	Unknown	Target	Unknown	D7	-	-	-	-	-	-	SYBR Green I		No ratio because no reference gene defined	0.58	2.49			24
255;34;176;146	E4	C49	β-actin		18.61	18.26	0.32	Unchecked	Unknown	Unknown	Target	Unknown	E4	-	-	-	-	-	-	SYBR Green I		No ratio because no reference gene defined	0.38	1.92			25
255;34;176;146	E5	C49	β-actin		18.2	18.26	0.32	Unchecked	Unknown	Unknown	Target	Unknown	E4	-	-	-	-	-	-	SYBR Green I		No ratio because no reference gene defined	0.45	2.06			26
255;34;176;146	E6	C49	β-actin		17.97	18.26	0.32	Unchecked	Unknown	Unknown	Target	Unknown	E4	-	-	-	-	-	-	SYBR Green I		No ratio because no reference gene defined	0.44	2.06			27
255;34;176;146	E7	S27	β-actin		17.98	17.81	0.19	Unchecked	Unknown	Unknown	Target	Unknown	E7	-	-	-	-	-	-	SYBR Green I		No ratio because no reference gene defined	0.39	1.89			28
255;34;176;146	E8	S27	β-actin		17.85	17.81	0.19	Unchecked	Unknown	Unknown	Target	Unknown	E7	-	-	-	-	-	-	SYBR Green I		No ratio because no reference gene defined	0.4	1.94			29
255;34;176;146	E9	S27	β-actin		17.6	17.81	0.19	Unchecked	Unknown	Unknown	Target	Unknown	E7	-	-	-	-	-	-	SYBR Green I		No ratio because no reference gene defined	0.48	2.25			30
255;34;176;146	F4	C49	ndufa6		19.02	18.96	0.07	Unchecked	Unknown	Unknown	Target	Unknown	F4	-	-	-	-	-	-	SYBR Green I		No ratio because no reference gene defined	0.47	2.1			31
255;34;176;146	F5	C49	ndufa6		18.99	18.96	0.07	Unchecked	Unknown	Unknown	Target	Unknown	F4	-	-	-	-	-	-	SYBR Green I		No ratio because no reference gene defined	0.52	2.27			32
255;34;176;146	F6	C49	ndufa6		18.88	18.96	0.07	Unchecked	Unknown	Unknown	Target	Unknown	F4	-	-	-	-	-	-	SYBR Green I		No ratio because no reference gene defined	0.58	2.48			33
255;34;176;146	F7	S27	ndufa6		19.28	19.15	0.16	Unchecked	Unknown	Unknown	Target	Unknown	F7	-	-	-	-	-	-	SYBR Green I		No ratio because no reference gene defined	0.45	2.02			34
255;34;176;146	F8	S27	ndufa6		19.2	19.15	0.16	Unchecked	Unknown	Unknown	Target	Unknown	F7	-	-	-	-	-	-	SYBR Green I		No ratio because no reference gene defined	0.44	2.03			35
255;34;176;146	F9	S27	ndufa6		18.98	19.15	0.16	Unchecked	Unknown	Unknown	Target	Unknown	F7	-	-	-	-	-	-	SYBR Green I		No ratio because no reference gene defined	0.58	2.47			36
255;95;103;174	G4	C50	β-actin		18.42	18.53	0.11	Unchecked	Unknown	Unknown	Target	Unknown	G4	-	-	-	-	-	-	SYBR Green I		No ratio because no reference gene defined	0.43	2.05			37
255;95;103;174	G5	C50	β-actin		18.63	18.53	0.11	Unchecked	Unknown	Unknown	Target	Unknown	G4	-	-	-	-	-	-	SYBR Green I		No ratio because no reference gene defined	0.42	2.05			38
255;95;103;174	G6	C50	β-actin		18.54	18.53	0.11	Unchecked	Unknown	Unknown	Target	Unknown	G4	-	-	-	-	-	-	SYBR Green I		No ratio because no reference gene defined	0.43	2.12			39
255;95;103;174	G7	S49	β-actin		17.84	17.52	0.34	Unchecked	Unknown	Unknown	Target	Unknown	G7	-	-	-	-	-	-	SYBR Green I		No ratio because no reference gene defined	0.37	1.85			40
255;95;103;174	G8	S49	β-actin		17.16	17.52	0.34	Unchecked	Unknown	Unknown	Target	Unknown	G7	-	-	-	-	-	-	SYBR Green I		No ratio because no reference gene defined	0.38	1.82			41
255;95;103;174	G9	S49	β-actin		17.57	17.52	0.34	Unchecked	Unknown	Unknown	Target	Unknown	G7	-	-	-	-	-	-	SYBR Green I		No ratio because no reference gene defined	0.46	2.16			42
255;95;103;174	H4	C50	ndufa6		19.31	19.33	0.09	Unchecked	Unknown	Unknown	Target	Unknown	H4	-	-	-	-	-	-	SYBR Green I		No ratio because no reference gene defined	0.49	2.18			43
255;95;103;174	H5	C50	ndufa6		19.42	19.33	0.09	Unchecked	Unknown	Unknown	Target	Unknown	H4	-	-	-	-	-	-	SYBR Green I		No ratio because no reference gene defined	0.43	1.99			44
255;95;103;174	H6	C50	ndufa6		19.25	19.33	0.09	Unchecked	Unknown	Unknown	Target	Unknown	H4	-	-	-	-	-	-	SYBR Green I		No ratio because no reference gene defined	0.53	2.31			45
255;95;103;174	H7	S49	ndufa6		19.28	19.06	0.21	Unchecked	Unknown	Unknown	Target	Unknown	H7	-	-	-	-	-	-	SYBR Green I		No ratio because no reference gene defined	0.38	1.83			46
255;95;103;174	H8	S49	ndufa6		19.04	19.06	0.21	Unchecked	Unknown	Unknown	Target	Unknown	H7	-	-	-	-	-	-	SYBR Green I		No ratio because no reference gene defined	0.48	2.13			47
255;95;103;174	H9	S49	ndufa6		18.86	19.06	0.21	Unchecked	Unknown	Unknown	Target	Unknown	H7	-	-	-	-	-	-	SYBR Green I		No ratio because no reference gene defined	0.54	2.35			48
