# Supplementary material for: Hippocampus-Based Mitochondrial Respiratory Function Decline Is Responsible for Perioperative Neurocognitive Disorders
Source: Front Aging Neurosci. 2022 Feb 9;14:772066. doi: 10.3389/fnagi.2022.772066 (PMC8865419; doi:10.3389/fnagi.2022.772066)
Supplement: Supplementary file 2 [file Data_Sheet_1.zip › Fig.3/Fig.3C/Ndufb8 qpcr.xlsx]

## Sheet: Sheet1
Color	Position	Sample Name	Gene Name	Condition Name	Cq	Cq Mean	Cq Error	Excluded	Sample Type	Sample Type RQ	Gene Type	Condition Type	Replicate Group	Ratio	Ratio Error	Normalized Ratio	Normalized Ratio Error	Scaled Ratio	Scaled Ratio Error	Dye	Edited Call	Failure	Slope	EPF	Notes	Sample Prep Notes	Number
255;132;197;238	A1	C101	ACTIN		19.89	19.61	0.47	Unchecked	Unknown	Unknown	Target	Unknown	A1	-	-	-	-	-	-	SYBR Green I		No ratio because no reference gene defined	0.66	3.08			1
255;132;197;238	A2	C101	ACTIN		19.87	19.61	0.47	Unchecked	Unknown	Unknown	Target	Unknown	A1	-	-	-	-	-	-	SYBR Green I		No ratio because no reference gene defined	0.59	2.84			2
255;0;255;0	A3	C101	ACTIN		19.07	19.61	0.47	Unchecked	Unknown	Unknown	Target	Unknown	A1	-	-	-	-	-	-	SYBR Green I		No ratio because no reference gene defined	0.58	2.77			3
255;0;255;0	A4	S161	ACTIN		17.41	17.26	0.2	Unchecked	Unknown	Unknown	Target	Unknown	A4	-	-	-	-	-	-	SYBR Green I		No ratio because no reference gene defined	0.57	2.62			4
255;0;255;0	A5	S161	ACTIN		17.03	17.26	0.2	Unchecked	Unknown	Unknown	Target	Unknown	A4	-	-	-	-	-	-	SYBR Green I		No ratio because no reference gene defined	0.51	2.38			5
255;132;197;238	A6	S161	ACTIN		17.35	17.26	0.2	Unchecked	Unknown	Unknown	Target	Unknown	A4	-	-	-	-	-	-	SYBR Green I		No ratio because no reference gene defined	0.53	2.5			6
255;132;197;238	A7	S101	ACTIN		17.03	17.05	0.02	Unchecked	Unknown	Unknown	Target	Unknown	A7	-	-	-	-	-	-	SYBR Green I		No ratio because no reference gene defined	0.51	2.36			7
255;132;197;238	A8	S101	ACTIN		17.06	17.05	0.02	Unchecked	Unknown	Unknown	Target	Unknown	A7	-	-	-	-	-	-	SYBR Green I		No ratio because no reference gene defined	0.53	2.47			8
255;132;197;238	A9	S101	ACTIN		17.06	17.05	0.02	Unchecked	Unknown	Unknown	Target	Unknown	A7	-	-	-	-	-	-	SYBR Green I		No ratio because no reference gene defined	0.51	2.34			9
255;132;197;238	A10	C161	ACTIN		18.37	18.28	0.08	Unchecked	Unknown	Unknown	Target	Unknown	A10	-	-	-	-	-	-	SYBR Green I		No ratio because no reference gene defined	0.56	2.59			10
255;132;197;238	A11	C161	ACTIN		18.24	18.28	0.08	Unchecked	Unknown	Unknown	Target	Unknown	A10	-	-	-	-	-	-	SYBR Green I		No ratio because no reference gene defined	0.53	2.45			11
255;47;73;113	A12	C161	ACTIN		18.22	18.28	0.08	Unchecked	Unknown	Unknown	Target	Unknown	A10	-	-	-	-	-	-	SYBR Green I		No ratio because no reference gene defined	0.53	2.48			12
255;132;197;238	B1	C101	NDUFB8		21.6	22.42	0.83	Unchecked	Unknown	Unknown	Target	Unknown	B1	-	-	-	-	-	-	SYBR Green I		No ratio because no reference gene defined	0.39	2.02			13
255;132;197;238	B2	C101	NDUFB8		23.26	22.42	0.83	Unchecked	Unknown	Unknown	Target	Unknown	B1	-	-	-	-	-	-	SYBR Green I		No ratio because no reference gene defined	0.33	1.89			14
255;132;197;238	B3	C101	NDUFB8		22.4	22.42	0.83	Unchecked	Unknown	Unknown	Target	Unknown	B1	-	-	-	-	-	-	SYBR Green I		No ratio because no reference gene defined	0.35	1.88			15
255;132;197;238	B4	S161	NDUFB8		22.31	22.05	0.26	Unchecked	Unknown	Unknown	Target	Unknown	B4	-	-	-	-	-	-	SYBR Green I		No ratio because no reference gene defined	0.27	1.56			16
255;132;197;238	B5	S161	NDUFB8		22.04	22.05	0.26	Unchecked	Unknown	Unknown	Target	Unknown	B4	-	-	-	-	-	-	SYBR Green I		No ratio because no reference gene defined	0.37	2.02			17
255;132;197;238	B6	S161	NDUFB8		21.8	22.05	0.26	Unchecked	Unknown	Unknown	Target	Unknown	B4	-	-	-	-	-	-	SYBR Green I		No ratio because no reference gene defined	0.38	2.05			18
255;132;197;238	B7	S101	NDUFB8		22.24	22.02	0.23	Unchecked	Unknown	Unknown	Target	Unknown	B7	-	-	-	-	-	-	SYBR Green I		No ratio because no reference gene defined	0.36	1.97			19
255;132;197;238	B8	S101	NDUFB8		22.02	22.02	0.23	Unchecked	Unknown	Unknown	Target	Unknown	B7	-	-	-	-	-	-	SYBR Green I		No ratio because no reference gene defined	0.37	2.01			20
255;132;197;238	B9	S101	NDUFB8		21.79	22.02	0.23	Unchecked	Unknown	Unknown	Target	Unknown	B7	-	-	-	-	-	-	SYBR Green I		No ratio because no reference gene defined	0.34	1.83			21
255;132;197;238	B10	C161	NDUFB8		20.74	20.61	0.13	Unchecked	Unknown	Unknown	Target	Unknown	B10	-	-	-	-	-	-	SYBR Green I		No ratio because no reference gene defined	0.42	2.12			22
255;132;197;238	B11	C161	NDUFB8		20.48	20.61	0.13	Unchecked	Unknown	Unknown	Target	Unknown	B10	-	-	-	-	-	-	SYBR Green I		No ratio because no reference gene defined	0.37	1.9			23
255;47;73;113	B12	C161	NDUFB8		20.62	20.61	0.13	Unchecked	Unknown	Unknown	Target	Unknown	B10	-	-	-	-	-	-	SYBR Green I		No ratio because no reference gene defined	0.38	1.91			24
255;234;79;79	C1	C102	ACTIN		18.66	18.66	0.45	Unchecked	Unknown	Unknown	Target	Unknown	C1	-	-	-	-	-	-	SYBR Green I		No ratio because no reference gene defined	0.51	2.36			25
255;234;79;79	C2	C102	ACTIN		19.1	18.66	0.45	Unchecked	Unknown	Unknown	Target	Unknown	C1	-	-	-	-	-	-	SYBR Green I		No ratio because no reference gene defined	0.51	2.42			26
255;234;79;79	C3	C102	ACTIN		18.21	18.66	0.45	Unchecked	Unknown	Unknown	Target	Unknown	C1	-	-	-	-	-	-	SYBR Green I		No ratio because no reference gene defined	0.52	2.48			27
255;234;79;79	C4	C162	ACTIN		18.07	17.86	0.3	Unchecked	Unknown	Unknown	Target	Unknown	C4	-	-	-	-	-	-	SYBR Green I		No ratio because no reference gene defined	0.69	3.11			28
255;234;79;79	C5	C162	ACTIN		17.99	17.86	0.3	Unchecked	Unknown	Unknown	Target	Unknown	C4	-	-	-	-	-	-	SYBR Green I		No ratio because no reference gene defined	0.57	2.68			29
255;234;79;79	C6	C162	ACTIN		17.51	17.86	0.3	Unchecked	Unknown	Unknown	Target	Unknown	C4	-	-	-	-	-	-	SYBR Green I		No ratio because no reference gene defined	0.6	2.73			30
255;234;79;79	C7	S102	ACTIN		19.55	18.98	0.66	Unchecked	Unknown	Unknown	Target	Unknown	C7	-	-	-	-	-	-	SYBR Green I		No ratio because no reference gene defined	0.71	3.39			31
255;234;79;79	C8	S102	ACTIN		19.12	18.98	0.66	Unchecked	Unknown	Unknown	Target	Unknown	C7	-	-	-	-	-	-	SYBR Green I		No ratio because no reference gene defined	0.66	3.2			32
255;234;79;79	C9	S102	ACTIN		18.26	18.98	0.66	Unchecked	Unknown	Unknown	Target	Unknown	C7	-	-	-	-	-	-	SYBR Green I		No ratio because no reference gene defined	0.65	3.16			33
255;234;79;79	C10	S162	ACTIN		17.37	17.43	0.05	Unchecked	Unknown	Unknown	Target	Unknown	C10	-	-	-	-	-	-	SYBR Green I		No ratio because no reference gene defined	0.47	2.16			34
255;234;79;79	C11	S162	ACTIN		17.46	17.43	0.05	Unchecked	Unknown	Unknown	Target	Unknown	C10	-	-	-	-	-	-	SYBR Green I		No ratio because no reference gene defined	0.44	2.03			35
255;205;18;55	C12	S162	ACTIN		17.46	17.43	0.05	Unchecked	Unknown	Unknown	Target	Unknown	C10	-	-	-	-	-	-	SYBR Green I		No ratio because no reference gene defined	0.42	1.93			36
255;234;79;79	D1	C102	NDUFB8		20.92	22.1	1.03	Unchecked	Unknown	Unknown	Target	Unknown	D1	-	-	-	-	-	-	SYBR Green I		No ratio because no reference gene defined	0.4	1.96			37
255;234;79;79	D2	C102	NDUFB8		22.78	22.1	1.03	Unchecked	Unknown	Unknown	Target	Unknown	D1	-	-	-	-	-	-	SYBR Green I		No ratio because no reference gene defined	0.33	1.81			38
255;234;79;79	D3	C102	NDUFB8		22.6	22.1	1.03	Unchecked	Unknown	Unknown	Target	Unknown	D1	-	-	-	-	-	-	SYBR Green I		No ratio because no reference gene defined	0.37	1.99			39
255;234;79;79	D4	C162	NDUFB8		21.23	21.05	0.54	Unchecked	Unknown	Unknown	Target	Unknown	D4	-	-	-	-	-	-	SYBR Green I		No ratio because no reference gene defined	0.38	1.99			40
255;234;79;79	D5	C162	NDUFB8		21.48	21.05	0.54	Unchecked	Unknown	Unknown	Target	Unknown	D4	-	-	-	-	-	-	SYBR Green I		No ratio because no reference gene defined	0.36	1.95			41
255;234;79;79	D6	C162	NDUFB8		20.44	21.05	0.54	Unchecked	Unknown	Unknown	Target	Unknown	D4	-	-	-	-	-	-	SYBR Green I		No ratio because no reference gene defined	0.39	2			42
255;234;79;79	D7	S102	NDUFB8		24.06	23.34	0.69	Unchecked	Unknown	Unknown	Target	Unknown	D7	-	-	-	-	-	-	SYBR Green I		No ratio because no reference gene defined	0.49	2.79			43
255;234;79;79	D8	S102	NDUFB8		23.28	23.34	0.69	Unchecked	Unknown	Unknown	Target	Unknown	D7	-	-	-	-	-	-	SYBR Green I		No ratio because no reference gene defined	0.45	2.55			44
255;234;79;79	D9	S102	NDUFB8		22.69	23.34	0.69	Unchecked	Unknown	Unknown	Target	Unknown	D7	-	-	-	-	-	-	SYBR Green I		No ratio because no reference gene defined	0.42	2.38			45
255;234;79;79	D10	S162	NDUFB8		22.09	21.68	0.73	Unchecked	Unknown	Unknown	Target	Unknown	D10	-	-	-	-	-	-	SYBR Green I		No ratio because no reference gene defined	0.35	1.9			46
255;234;79;79	D11	S162	NDUFB8		22.11	21.68	0.73	Unchecked	Unknown	Unknown	Target	Unknown	D10	-	-	-	-	-	-	SYBR Green I		No ratio because no reference gene defined	0.32	1.77			47
255;205;18;55	D12	S162	NDUFB8		20.83	21.68	0.73	Unchecked	Unknown	Unknown	Target	Unknown	D10	-	-	-	-	-	-	SYBR Green I		No ratio because no reference gene defined	0.36	1.81			48
255;34;176;146	E1	C111	ACTIN		18.09	18.24	0.17	Unchecked	Unknown	Unknown	Target	Unknown	E1	-	-	-	-	-	-	SYBR Green I		No ratio because no reference gene defined	0.55	2.48			49
255;34;176;146	E2	C111	ACTIN		18.42	18.24	0.17	Unchecked	Unknown	Unknown	Target	Unknown	E1	-	-	-	-	-	-	SYBR Green I		No ratio because no reference gene defined	0.49	2.3			50
255;34;176;146	E3	C111	ACTIN		18.21	18.24	0.17	Unchecked	Unknown	Unknown	Target	Unknown	E1	-	-	-	-	-	-	SYBR Green I		No ratio because no reference gene defined	0.53	2.41			51
255;34;176;146	E4	S171	ACTIN		17.11	17.07	0.14	Unchecked	Unknown	Unknown	Target	Unknown	E4	-	-	-	-	-	-	SYBR Green I		No ratio because no reference gene defined	0.56	2.48			52
255;34;176;146	E5	S171	ACTIN		17.18	17.07	0.14	Unchecked	Unknown	Unknown	Target	Unknown	E4	-	-	-	-	-	-	SYBR Green I		No ratio because no reference gene defined	0.49	2.27			53
255;34;176;146	E6	S171	ACTIN		16.91	17.07	0.14	Unchecked	Unknown	Unknown	Target	Unknown	E4	-	-	-	-	-	-	SYBR Green I		No ratio because no reference gene defined	0.43	2			54
255;34;176;146	E7	C114	ACTIN		17.83	17.78	0.19	Unchecked	Unknown	Unknown	Target	Unknown	E7	-	-	-	-	-	-	SYBR Green I		No ratio because no reference gene defined	0.66	3			55
255;34;176;146	E8	C114	ACTIN		17.95	17.78	0.19	Unchecked	Unknown	Unknown	Target	Unknown	E7	-	-	-	-	-	-	SYBR Green I		No ratio because no reference gene defined	0.59	2.74			56
255;34;176;146	E9	C114	ACTIN		17.57	17.78	0.19	Unchecked	Unknown	Unknown	Target	Unknown	E7	-	-	-	-	-	-	SYBR Green I		No ratio because no reference gene defined	0.6	2.76			57
255;34;176;146	E10	S174	ACTIN		18.45	18.39	0.07	Unchecked	Unknown	Unknown	Target	Unknown	E10	-	-	-	-	-	-	SYBR Green I		No ratio because no reference gene defined	0.51	2.34			58
255;34;176;146	E11	S174	ACTIN		18.31	18.39	0.07	Unchecked	Unknown	Unknown	Target	Unknown	E10	-	-	-	-	-	-	SYBR Green I		No ratio because no reference gene defined	0.52	2.4			59
255;180;73;149	E12	S174	ACTIN		18.4	18.39	0.07	Unchecked	Unknown	Unknown	Target	Unknown	E10	-	-	-	-	-	-	SYBR Green I		No ratio because no reference gene defined	0.46	2.15			60
255;34;176;146	F1	C111	NDUFB8		21.46	22.16	0.66	Unchecked	Unknown	Unknown	Target	Unknown	F1	-	-	-	-	-	-	SYBR Green I		No ratio because no reference gene defined	0.39	2.02			61
255;34;176;146	F2	C111	NDUFB8		22.24	22.16	0.66	Unchecked	Unknown	Unknown	Target	Unknown	F1	-	-	-	-	-	-	SYBR Green I		No ratio because no reference gene defined	0.39	2.07			62
255;34;176;146	F3	C111	NDUFB8		22.78	22.16	0.66	Unchecked	Unknown	Unknown	Target	Unknown	F1	-	-	-	-	-	-	SYBR Green I		No ratio because no reference gene defined	0.4	2.15			63
255;34;176;146	F4	S171	NDUFB8		21.72	21.09	0.74	Unchecked	Unknown	Unknown	Target	Unknown	F4	-	-	-	-	-	-	SYBR Green I		No ratio because no reference gene defined	0.43	2.31			64
255;34;176;146	F5	S171	NDUFB8		21.27	21.09	0.74	Unchecked	Unknown	Unknown	Target	Unknown	F4	-	-	-	-	-	-	SYBR Green I		No ratio because no reference gene defined	0.43	2.22			65
255;34;176;146	F6	S171	NDUFB8		20.27	21.09	0.74	Unchecked	Unknown	Unknown	Target	Unknown	F4	-	-	-	-	-	-	SYBR Green I		No ratio because no reference gene defined	0.4	2.03			66
255;34;176;146	F7	C114	NDUFB8		22.42	21.61	1.18	Unchecked	Unknown	Unknown	Target	Unknown	F7	-	-	-	-	-	-	SYBR Green I		No ratio because no reference gene defined	0.39	2.15			67
255;34;176;146	F8	C114	NDUFB8		22.15	21.61	1.18	Unchecked	Unknown	Unknown	Target	Unknown	F7	-	-	-	-	-	-	SYBR Green I		No ratio because no reference gene defined	0.36	1.97			68
255;34;176;146	F9	C114	NDUFB8		20.25	21.61	1.18	Unchecked	Unknown	Unknown	Target	Unknown	F7	-	-	-	-	-	-	SYBR Green I		No ratio because no reference gene defined	0.4	1.98			69
255;34;176;146	F10	S174	NDUFB8		22.44	22.51	0.06	Unchecked	Unknown	Unknown	Target	Unknown	F10	-	-	-	-	-	-	SYBR Green I		No ratio because no reference gene defined	0.39	2.07			70
255;34;176;146	F11	S174	NDUFB8		22.53	22.51	0.06	Unchecked	Unknown	Unknown	Target	Unknown	F10	-	-	-	-	-	-	SYBR Green I		No ratio because no reference gene defined	0.39	2.11			71
255;180;73;149	F12	S174	NDUFB8		22.55	22.51	0.06	Unchecked	Unknown	Unknown	Target	Unknown	F10	-	-	-	-	-	-	SYBR Green I		No ratio because no reference gene defined	0.34	1.83			72
255;95;103;174	G1	S112	ACTIN		17.63	18.09	0.42	Unchecked	Unknown	Unknown	Target	Unknown	G1	-	-	-	-	-	-	SYBR Green I		No ratio because no reference gene defined	0.46	2.1			73
255;95;103;174	G2	S112	ACTIN		18.2	18.09	0.42	Unchecked	Unknown	Unknown	Target	Unknown	G1	-	-	-	-	-	-	SYBR Green I		No ratio because no reference gene defined	0.43	2.02			74
255;95;103;174	G3	S112	ACTIN		18.44	18.09	0.42	Unchecked	Unknown	Unknown	Target	Unknown	G1	-	-	-	-	-	-	SYBR Green I		No ratio because no reference gene defined	0.38	1.84			75
255;95;103;174	G4	C172	ACTIN		16.84	17.26	0.38	Unchecked	Unknown	Unknown	Target	Unknown	G4	-	-	-	-	-	-	SYBR Green I		No ratio because no reference gene defined	0.59	2.58			76
255;95;103;174	G5	C172	ACTIN		17.35	17.26	0.38	Unchecked	Unknown	Unknown	Target	Unknown	G4	-	-	-	-	-	-	SYBR Green I		No ratio because no reference gene defined	0.54	2.44			77
255;95;103;174	G6	C172	ACTIN		17.59	17.26	0.38	Unchecked	Unknown	Unknown	Target	Unknown	G4	-	-	-	-	-	-	SYBR Green I		No ratio because no reference gene defined	0.46	2.1			78
255;95;103;174	G7	S114	ACTIN		17.34	17.3	0.23	Unchecked	Unknown	Unknown	Target	Unknown	G7	-	-	-	-	-	-	SYBR Green I		No ratio because no reference gene defined	0.48	2.24			79
255;95;103;174	G8	S114	ACTIN		17.5	17.3	0.23	Unchecked	Unknown	Unknown	Target	Unknown	G7	-	-	-	-	-	-	SYBR Green I		No ratio because no reference gene defined	0.46	2.09			80
255;95;103;174	G9	S114	ACTIN		17.05	17.3	0.23	Unchecked	Unknown	Unknown	Target	Unknown	G7	-	-	-	-	-	-	SYBR Green I		No ratio because no reference gene defined	0.44	2.08			81
255;95;103;174	G10	C173	ACTIN		18.35	18.39	0.11	Unchecked	Unknown	Unknown	Target	Unknown	G10	-	-	-	-	-	-	SYBR Green I		No ratio because no reference gene defined	0.49	2.25			82
255;95;103;174	G11	C173	ACTIN		18.3	18.39	0.11	Unchecked	Unknown	Unknown	Target	Unknown	G10	-	-	-	-	-	-	SYBR Green I		No ratio because no reference gene defined	0.48	2.24			83
255;250;215;15	G12	C173	ACTIN		18.51	18.39	0.11	Unchecked	Unknown	Unknown	Target	Unknown	G10	-	-	-	-	-	-	SYBR Green I		No ratio because no reference gene defined	0.45	2.08			84
255;95;103;174	H1	S112	NDUFB8		22.56	22.65	0.13	Unchecked	Unknown	Unknown	Target	Unknown	H1	-	-	-	-	-	-	SYBR Green I		No ratio because no reference gene defined	0.39	2.12			85
255;95;103;174	H2	S112	NDUFB8		22.8	22.65	0.13	Unchecked	Unknown	Unknown	Target	Unknown	H1	-	-	-	-	-	-	SYBR Green I		No ratio because no reference gene defined	0.39	2.1			86
255;95;103;174	H3	S112	NDUFB8		22.59	22.65	0.13	Unchecked	Unknown	Unknown	Target	Unknown	H1	-	-	-	-	-	-	SYBR Green I		No ratio because no reference gene defined	0.4	2.13			87
255;95;103;174	H4	C172	NDUFB8		21.96	21.18	1.13	Unchecked	Unknown	Unknown	Target	Unknown	H4	-	-	-	-	-	-	SYBR Green I		No ratio because no reference gene defined	0.42	2.27			88
255;95;103;174	H5	C172	NDUFB8		19.89	21.18	1.13	Unchecked	Unknown	Unknown	Target	Unknown	H4	-	-	-	-	-	-	SYBR Green I		No ratio because no reference gene defined	0.44	2.17			89
255;95;103;174	H6	C172	NDUFB8		21.69	21.18	1.13	Unchecked	Unknown	Unknown	Target	Unknown	H4	-	-	-	-	-	-	SYBR Green I		No ratio because no reference gene defined	0.37	1.97			90
255;95;103;174	H7	S114	NDUFB8		21.51	21.73	0.46	Unchecked	Unknown	Unknown	Target	Unknown	H7	-	-	-	-	-	-	SYBR Green I		No ratio because no reference gene defined	0.37	1.92			91
255;95;103;174	H8	S114	NDUFB8		22.26	21.73	0.46	Unchecked	Unknown	Unknown	Target	Unknown	H7	-	-	-	-	-	-	SYBR Green I		No ratio because no reference gene defined	0.33	1.74			92
255;95;103;174	H9	S114	NDUFB8		21.42	21.73	0.46	Unchecked	Unknown	Unknown	Target	Unknown	H7	-	-	-	-	-	-	SYBR Green I		No ratio because no reference gene defined	0.36	1.83			93
255;95;103;174	H10	C173	NDUFB8		20.43	21.68	1.09	Unchecked	Unknown	Unknown	Target	Unknown	H10	-	-	-	-	-	-	SYBR Green I		No ratio because no reference gene defined	0.39	1.91			94
255;95;103;174	H11	C173	NDUFB8		22.26	21.68	1.09	Unchecked	Unknown	Unknown	Target	Unknown	H10	-	-	-	-	-	-	SYBR Green I		No ratio because no reference gene defined	0.33	1.78			95
255;250;215;15	H12	C173	NDUFB8		22.36	21.68	1.09	Unchecked	Unknown	Unknown	Target	Unknown	H10	-	-	-	-	-	-	SYBR Green I		No ratio because no reference gene defined	0.32	1.71			96
