# Supplementary material for: Hippocampus-Based Mitochondrial Respiratory Function Decline Is Responsible for Perioperative Neurocognitive Disorders
Source: Front Aging Neurosci. 2022 Feb 9;14:772066. doi: 10.3389/fnagi.2022.772066 (PMC8865419; doi:10.3389/fnagi.2022.772066)
Supplement: Supplementary file 2 [file Data_Sheet_1.zip › Fig.S1/Fig.S1A,B raw data/Open field.xlsx]

## Sheet: Sheet1
	Time in Zone (%) - CENTEER	Time in Zone (%) - EDGE	Time in Zone (Seconds) - CENTEER	Time in Zone (Seconds) - EDGE	Total Distance
C16	15.84	84.16	48.31	256.69	1755.34
C17	10.33	89.67	31.5	273.5	2309.16
C18	16.43	83.57	50.12	254.87	2268.59
C19	9.32	90.68	28.44	276.56	3308.2
C20	5.31	94.69	16.19	288.81	1882.55
C21	12.68	87.32	38.69	266.31	3021.64
C22	7.64	92.36	23.31	281.69	2219.13
C23	13.52	86.48	41.25	263.75	3316.84
C24	12.32	87.68	37.56	267.44	2017.15
C25	9.08	90.92	27.69	277.31	2916.62
C26	9.77	90.23	29.81	275.19	1235.3
C27	1.43	98.57	4.37	300.62	1405.78
S16	10.98	89.02	33.5	271.5	1919.44
S17	11.15	88.85	34	271	1846.91
S18	8.79	91.21	26.81	278.19	1452.23
S19	20.12	79.88	61.37	243.62	1795.08
S20	18.01	81.99	54.94	250.06	1597.4
S21	17.91	82.09	54.62	250.37	1742.76
S22	4	96	12.19	292.81	2586.21
S23	16.56	83.44	50.5	254.5	2065.07
S24	6.35	93.65	19.37	285.62	1584.84
S25	27.21	72.79	83	222	1924.9
S26	9.02	90.98	27.5	277.5	2201.69
S27	1.74	98.26	5.31	299.69	2192.34
