# Supplementary material for: Hippocampus-Based Mitochondrial Respiratory Function Decline Is Responsible for Perioperative Neurocognitive Disorders
Source: Front Aging Neurosci. 2022 Feb 9;14:772066. doi: 10.3389/fnagi.2022.772066 (PMC8865419; doi:10.3389/fnagi.2022.772066)
Supplement: Supplementary file 2 [file Data_Sheet_1.zip › Fig.S1/Fig.S1C/Evans blue for BBB.xls]

## Sheet: End point
User: USER
Path: C:\Program Files\BMG\CLARIOstar\User\Data\
Test ID: 4320
Test Name: CLL-HKQ02
Date: 2021/11/23
Time: 21:56:47
Fluorescence (FI)
	1. Raw Data (620-15/680-20)
	1	2	3	4	5	6	7	8	9	10	11	12
A	1450	1524	47	45	44	48	54	45	34	34
B	793	734	46	45	45	46	44	56	36	35
C	386	404	47	44	48	46	41	54	38	36
D	195	201	46	48	48	45	45	53	35	40
E	145	146	51	45	45	47	54	45	36	36
F	98	102	45	46	47	46	45	55	35	35
G	73	69	34	35	35	36	35	35	35	35
H	35	34	36	34	33	34	34	36	37	35
	2. Raw Data (620-15/680-20)
	1	2	3	4	5	6	7	8	9	10	11	12
A	1450	1524	47	45	44	48	54	45	34	34
B	793	734	46	45	45	46	44	56	36	35
C	386	404	47	44	48	46	41	54	38	36
D	195	201	46	48	48	45	45	53	35	40
E	145	146	51	45	45	47	54	45	36	36
F	98	102	45	46	47	46	45	55	35	35
G	73	69	34	35	35	36	35	35	35	35
H	35	34	36	34	33	34	34	36	37	35
	3. Layout
	1	2	3	4	5	6	7	8	9	10	11	12		Plate: SBS STANDARD 96
A	X1	X2	X3	X4	X5	X6	X7	X8	X9	X10	X11	X12
B	X13	X14	X15	X16	X17	X18	X19	X20	X21	X22	X23	X24
C	X25	X26	X27	X28	X29	X30	X31	X32	X33	X34	X35	X36
D	X37	X38	X39	X40	X41	X42	X43	X44	X45	X46	X47	X48
E	X49	X50	X51	X52	X53	X54	X55	X56	X57	X58	X59	X60
F	X61	X62	X63	X64	X65	X66	X67	X68	X69	X70	X71	X72
G	X73	X74	X75	X76	X77	X78	X79	X80	X81	X82	X83	X84
H	X85	X86	X87	X88	X89	X90	X91	X92	X93	X94	X95	X96
	EB浓度	标曲（三氯乙酸）		C		A		S			标曲（1：3）		空白
	125	1450	1524	47	45	44	48	54	45	34	34
	62.5	793	734	46	45	45	46	44	56	36	35
	31.25	386	404	47	44	48	46	41	54	38	36
	15.6	195	201	46	48	48	45	45	53	35	40
	7.8	145	146	51	45	45	47	54	45	36	36
	3.9	98	102	45	46	47	46	45	55	35	35
	1.95	73	69	34	35	35	36	35	35	35	35
	0	35	34	36	34	33	34	34	36	37	35
	1487	125
	763.5	62.5
	395	31.25
	198	15.6
	145.5	7.8
	100	3.9
	71	1.95
	34.5	0
