# Supplementary material for: Hippocampus-Based Mitochondrial Respiratory Function Decline Is Responsible for Perioperative Neurocognitive Disorders
Source: Front Aging Neurosci. 2022 Feb 9;14:772066. doi: 10.3389/fnagi.2022.772066 (PMC8865419; doi:10.3389/fnagi.2022.772066)
Supplement: Supplementary file 2 [file Data_Sheet_1.zip › Fig.S1/Fig.S1C/brain weight.xlsx]

## Sheet: Sheet1
	Naïve(g)	Control(g)	Surgery(g)
	0.1667	0.1631	0.1674
	0.1613	0.1515	0.1632
	0.1732	0.1688	0.1671
	0.1648	0.1701	0.164
	0.1576	0.1657	0.1613
	0.1648	0.1639	0.167
	0.1541	0.1697	0.1542
	0.1579	0.1498	0.1539
