# Supplementary material for: Hippocampus-Based Mitochondrial Respiratory Function Decline Is Responsible for Perioperative Neurocognitive Disorders
Source: Front Aging Neurosci. 2022 Feb 9;14:772066. doi: 10.3389/fnagi.2022.772066 (PMC8865419; doi:10.3389/fnagi.2022.772066)
Supplement: Supplementary file 3 [file Data_Sheet_2.zip]

Archive with 89 entries (51 files):
- Fig.4/
- Fig.4/Fig.4A,B/
- Fig.4/Fig.4A,B/Fig.4A.tif
- Fig.4/Fig.4A,B/Fig.4B.tif
- Fig.4/Fig.4C/
- Fig.4/Fig.4C/Fig.4C.tif
- Fig.4/Fig.4D,E/
- Fig.4/Fig.4D,E/1d/
- Fig.4/Fig.4D,E/1d/1d activity of complex I and IV.xls
- Fig.4/Fig.4D,E/1d/bradford.xls
- Fig.4/Fig.4D,E/3d/
- Fig.4/Fig.4D,E/3d/1d activity of complex I and IV.xls
- Fig.4/Fig.4D,E/3d/bradford.xls
- Fig.4/Fig.4F/
- Fig.4/Fig.4F/ATP/
- Fig.4/Fig.4F/ATP/ATP-1d/
- Fig.4/Fig.4F/ATP/ATP-1d/ATP-1d-1.xlsx
- Fig.4/Fig.4F/ATP/ATP-1d/ATP-1d-2.xls
- Fig.4/Fig.4F/ATP/ATP-1d/BCA-1d-1.xls
- Fig.4/Fig.4F/ATP/ATP-1d/BCA-1d-2.xls
- Fig.4/Fig.4F/ATP/ATP-3d/
- Fig.4/Fig.4F/ATP/ATP-3d/ATP-3d.xlsx
- Fig.4/Fig.4F/ATP/ATP-3d/BCA-3d.xls
- Fig.4/Fig.4G/
- Fig.4/Fig.4G/MMP/
- Fig.4/Fig.4G/MMP/MMP-1d/
- Fig.4/Fig.4G/MMP/MMP-1d/MMP-1d-1.xls
- Fig.4/Fig.4G/MMP/MMP-1d/MMP-1d-2.xls
- Fig.4/Fig.4G/MMP/MMP-3d/
- Fig.4/Fig.4G/MMP/MMP-3d/MMP-3d.xls
- Fig.4/Fig.4H/
- Fig.4/Fig.4H/ROS-1d/
- Fig.4/Fig.4H/ROS-1d/ROS-1d-1.xls
- Fig.4/Fig.4H/ROS-1d/ROS-1d-2.xls
- Fig.4/Fig.4H/ROS-3d/
- Fig.4/Fig.4H/ROS-3d/ROS-3d.xls
- Fig.5/
- Fig.5/Fig.5A/
- Fig.5/Fig.5A/Ndufs6+Cox5a+ATP5D.xlsx
- Fig.5/Fig.5A/PGC-1a+ATP5k+NRF-1.xlsx
- Fig.5/Fig.5B/
- Fig.5/Fig.5B/Fig.5B.jpg
- Fig.5/Fig.5C/
- Fig.5/Fig.5C/C/
- Fig.5/Fig.5C/C/Ndufs6 C .jpg
- Fig.5/Fig.5C/C/Ndufs6 C DAPI.jpg
- Fig.5/Fig.5C/C/Ndufs6 C confocal.jpg
- Fig.5/Fig.5C/S/
- Fig.5/Fig.5C/S/Ndufs6 S .jpg
- Fig.5/Fig.5C/S/Ndufs6 S DAPI.jpg
- Fig.5/Fig.5C/S/Ndufs6 S confocal.jpg
- Fig.5/Fig.5D/
- Fig.5/Fig.5D/Bradford.xls
- Fig.5/Fig.5D/activity of complex I and IV in cell.xls
- Fig.5/Fig.5E/
- Fig.5/Fig.5E/BCA.xls
- Fig.5/Fig.5E/Cell ATP.xls
- Fig.5/Fig.5F/
- Fig.5/Fig.5F/C/
- Fig.5/Fig.5F/C/ROS C1.tif
- Fig.5/Fig.5F/S/
- Fig.5/Fig.5F/S/ROS S1.tif
- Fig.6/
- Fig.6/Fig.6A/
- Fig.6/Fig.6A/PGC-1a+ATP5k+NRF-1.xlsx
- Fig.6/Fig.6A/PGC-1a.xlsx
- Fig.6/Fig.6B/
- Fig.6/Fig.6B/Fig.6B.jpg
- Fig.6/Fig.6C/
- Fig.6/Fig.6C/C/
- Fig.6/Fig.6C/C/PGC-1a DAPI.jpg
- Fig.6/Fig.6C/C/PGC-1a confocal.jpg
- Fig.6/Fig.6C/C/PGC-1a.jpg
- Fig.6/Fig.6C/S/
- Fig.6/Fig.6C/S/PGC-1a S .jpg
- Fig.6/Fig.6C/S/PGC-1a S DAPI.jpg
- Fig.6/Fig.6C/S/PGC-1a S DAPI.tif
- Fig.6/Fig.6C/S/PGC-1a S confocal.jpg
- Fig.6/Fig.6D/
- Fig.6/Fig.6D/C/
- Fig.6/Fig.6D/C/NRF-1 C .jpg
- Fig.6/Fig.6D/C/NRF-1 C DAPI.jpg
- Fig.6/Fig.6D/C/NRF-1 C confocal.jpg
- Fig.6/Fig.6D/S/
- Fig.6/Fig.6D/S/NRF-1 S DAPI.jpg
- Fig.6/Fig.6D/S/NRF-1 S confocal.jpg
- Fig.6/Fig.6D/S/NRF-1 S.jpg
- Fig.6/Fig.6E/
- Fig.6/Fig.6E/Fig6E.jpg
