# Supplementary material for: Hippocampus-Based Mitochondrial Respiratory Function Decline Is Responsible for Perioperative Neurocognitive Disorders
Source: Front Aging Neurosci. 2022 Feb 9;14:772066. doi: 10.3389/fnagi.2022.772066 (PMC8865419; doi:10.3389/fnagi.2022.772066)
Supplement: Supplementary file 3 [file Data_Sheet_2.zip › Fig.4/Fig.4F/ATP/ATP-1d/ATP-1d-1.xlsx]

## Sheet: HKQ ATP检测
83362	71802	147	861	700
36246	33325	58	508	504							34785.5	3		77582	10
812	647	45	745	705							13558	1		34785.5	3
3947	4143	27	879	776							4045	0.3		13558	1
1414	1530	40	919	803							1472	0.1		4045	0.3
455	455	9	914	932							455	0.03		1472	0.1
201	152	27	673	22							176.5	0.01		455	0.03
13558	40	0	36	22										176.5	0.01
								ATP浓度	蛋白浓度	蛋白上样量(ug)=蛋白浓度*20ul	ATP(nmol/mg)
83362	71802	77582	10	C11	861	700	780.5	109.957	4.10751	82.1503	1338.49			77582	10000
36246	33325	34785.5	3	C12	508	504	506	74.275	3.80809	76.1618	975.225			34785.5	3000
13558		13558	1	C13	745	705	725	102.013	5.34428	106.886	954.418			13558	1000
3947	4143	4045	0.3	O11	879	776	827.5	116.973	2.89642	57.9283	2019.28			4045	300
1414	1530	1472	0.1	O12	919	803	861	122.136	5.43769	108.754	1123.05			1472	100
455	455	455	0.03	O13	914	932	923	132.046	4.03607	80.7214	1635.83			455	30
201	152	176.5	0.01		673	22								176.5	10
							1338.49	1089.38	1.22867		2019.28	1089.38	1.85361
							975.225	1089.38	0.895214		1123.05	1089.38	1.03091
							954.418	1089.38	0.876114		1635.83	1089.38	1.50162
									1.22867	1.85361
									0.895214	1.03091
									0.876114	1.50162
