# Supplementary material for: Hippocampus-Based Mitochondrial Respiratory Function Decline Is Responsible for Perioperative Neurocognitive Disorders
Source: Front Aging Neurosci. 2022 Feb 9;14:772066. doi: 10.3389/fnagi.2022.772066 (PMC8865419; doi:10.3389/fnagi.2022.772066)
Supplement: Supplementary file 3 [file Data_Sheet_2.zip › Fig.4/Fig.4F/ATP/ATP-3d/ATP-3d.xlsx]

## Sheet: HKQ ATP检测1
##BLOCKS= 2
Note:
Dual-Glo Luciferase Assay
For detailed descriptions of product components, instructions on reagent preparation, and an overview of the assay system, please refer to Promega's Dual-Glo Luciferase Assay System Technical Manual. Materials and methods are outlined below. For more information on Dual-Glo Luciferase assays run using Molecular Devices' instruments, please see the SpectraMax application note, 'Dual-Glo luciferase…
MATERIALS
#NAME?
#NAME?
#NAME?
#NAME?
DUAL-GLO LUCIFERASE ASSAY REAGENTS PREPARATION
Always follow manufacturer's guidelines.
1. Transfer contents of one bottle of Dual-Glo Luciferase Buffer to one bottle of Dual-Glo Luciferase Substrate to make the Dual-Glo Luciferase Reagent. Mix by inversion.
2. Calculate the volume of Dual-Glo Stop & Glo Reagent needed to perform the experiment. Dilute the Dual-Glo Stop & Glo Substrate 1:100 in an appropriate volume of Dual-Glo Stop & Glo Buffer in a new container. Mix by inversion.
ASSIGNING SAMPLES TO TEMPLATES
It is necessary to read the microplate twice, using two different plate sections. One read is for detection of the firefly luciferase signal, and the other is for Renilla luciferase detection. In each plate section, samples are assigned to firefly or Renilla template groups. This allows for convenient display of the firefly and Renilla luciferase RLU, as well as calculation of Renilla-normalized …
First, assign samples to Firefly template groups in PlateA_Firefly. Four sample groups are available for convenience; separate sample groups may be used for different experimental conditions, inducers of reporter gene activity, etc. A plate blank consisting of non-transfected cells, which receive the same treatment as the assay samples, should be included. If separate blanks are desired for each …
Next, assign the same samples to corresponding Renilla template groups in PlateB_Renilla. For example, samples assigned as Firefly_01 in PlateA_Firefly will be assigned as Renilla_01 in PlateB_Renilla. PlateA_Firefly will be the Firefly luciferase reading, and PlateB_Renilla will be the Renilla luciferase reading.
DUAL-GLO LUCIFERASE ASSAY PROCEDURE
Add a volume of Dual-Glo Luciferase Reagent equal to the volume of culture medium to each well and mix. Wait at least 10 minutes (but not longer than 2 hours for optimal signal), then read the microplate using the plate section entitled Plate01.
Add a volume of Dual-Glo Stop & Glo Reagent equal to the original culture medium volume to each well and mix. Wait at least 10 minutes (but not longer than 2 hours for optimal signal), then read the microplate using the plate section entitled Plate02.
RLUs for firefly and Renilla luciferase will be displayed in their respective group sections. Moreover, within each firefly group section, firefly RLUs are displayed alongside Renilla RLUs, and normalized firefly/Renilla values are calculated.
-----------------------------------------------------------------------------------------------------
READER SUITABILITY:
All SpectraMax readers with Luminescence Read Mode
PROTOCOL REVISION HISTORY:
v 1.1 April 2011 (Imported from SMP 5.4.2)
~End
Plate:	Plate3	1.3	PlateFormat	Endpoint	Luminescence	Raw	FALSE	1							1	0	2	10	96						1				1	8
	Temperature(¡C)	1	2	3	4	5	6	7		8	9	10	11	12
	22		54011	54341	85	9	317	379	O32	18	13	423	477	C33		54176	10000
			22875	20989	49	13	192	218	O33	18	13	442	478	C34		21932	3000
			8385	7653	45	4	259	272	O34	36	0	669	727	C35		8019	1000
			2796	2533	18	18	285	277	O35	27	40	665	843	C36		2664.5	300
			1004	856	22	9	294	321	O36	13	22	13	22			930	100
			375	294	4	4	419	375	C32	9	13	22	18			334.5	30
			80	138	0	27	0	9		18	18	13	9			109	10
			54	58	13	22	13	18		13	4	13	9			56	3
		1	2	3	4	5	6	7		8	9	10	11	12
			54011	54341	85	9	317	379		18	13	423	477
			22875	20989	49	13	192	218		18	13	442	478
			8385	7653	45	4	259	272		36	0	669	727
			2796	2533	18	18	285	277		27	40	665	843
			1004	856	22	9	294	321		13	22	13	22
			375	294	4	4	419	375		9	13	22	18
			80	138	0	27	0	9		18	18	13	9
			54	58	13	22	13	18		13	4	13	9
~End
Original Filename: HKQ ATP检测1; Date Last Saved: 2020/11/23 11:00:49
