# Supplementary material for: Hippocampus-Based Mitochondrial Respiratory Function Decline Is Responsible for Perioperative Neurocognitive Disorders
Source: Front Aging Neurosci. 2022 Feb 9;14:772066. doi: 10.3389/fnagi.2022.772066 (PMC8865419; doi:10.3389/fnagi.2022.772066)
Supplement: Supplementary file 3 [file Data_Sheet_2.zip › Fig.4/Fig.4H/ROS-1d/ROS-1d-1.xls]

## Sheet: ROS-1d-1
##BLOCKS= 2
Note:
Basic Endpoint Protocol
Use this protocol for endpoint assays that have unknowns that will have concentrations interpolated from a standard curve. Modify the instrument setup for the wavelength(s) of interest for your assay. You may also modify the template to include additional standards, unknowns, and controls. To make modifications, click the plate section to make it active.
READER SUITABILITY:
SpectraMax M2, M2e, M3, M4, M5, and M5e.
SpectraMax Plus 384, 190, SpectraMax 190, 340PC 384 and VersaMax
Emax and Vmax
PROTOCOL REVISION HISTORY:
03/02/11 - Imported from 5.4 and edited. (ELM)
10/11/11 - Updated with the additional instruments supported in SMP 6.1
~End
Plate:	Plate2	1.3	PlateFormat	Endpoint	Fluorescence	FALSE	Raw	FALSE	1							1	520	2	4	96	490	Manual				6				1	8	490
	Temperature(¡C)	1	2	3	4	5	平均值	7	样本RFU-C溶液RFU	BCA	*50ul蛋白定量	RFU/ug	11	12
	21		36531	18732252	10137639	36218	1.44349e+07	S11	1.38259e+07	2.61249	130.624	105845
			37940	29300768	24100296	40907	26700532	S12	26091490	3.2822	164.11	158988
			41178	17402908	17414100	43419	17408504	S13	16799462	2.84948	142.474	117912
			43448	11612555	13933000	37738	1.27728e+07	C11	1.21637e+07	1.72821	86.4104	140767
			38732	20300660	21671150	47675	20985905	C12	20376863	3.05225	152.613	133520
			35778	24713560	17138618	41984	20926089	C13	20317047	2.21734	110.867	183256
			49452	614113	603971	42492	609042	C溶液本底
			41016	45730	36542	40262
		1	2	3	4	5	6	7	8	9		10	11	12
			36531	18732252	10137639	36218
			37940	29300768	24100296	40907				0.693999	105845	140767	152514	0.922976
			41178	17402908	17414100	43419				1.04245	158988	133520	152514	0.875459
			43448	11612555	13933000	37738				0.773124	117912	183256	152514	1.20157
			38732	20300660	21671150	47675
			35778	24713560	17138618	41984				0.922976	0.693999
			49452	614113	603971	42492				0.875459	1.04245
			41016	45730	36542	40262				1.20157	0.773124
~End
Original Filename: 10.18ROS1; Date Last Saved: 2020/10/18 10:09:54
