# Supplementary material for: Hippocampus-Based Mitochondrial Respiratory Function Decline Is Responsible for Perioperative Neurocognitive Disorders
Source: Front Aging Neurosci. 2022 Feb 9;14:772066. doi: 10.3389/fnagi.2022.772066 (PMC8865419; doi:10.3389/fnagi.2022.772066)
Supplement: Supplementary file 3 [file Data_Sheet_2.zip › Fig.5/Fig.5A/PGC-1a+ATP5k+NRF-1.xlsx]

## Sheet: Sheet1
Color	Position	Sample Name	Gene Name	Condition Name	Cq	Cq Mean	Cq Error	Excluded	Sample Type	Sample Type RQ	Gene Type	Condition Type	Replicate Group	Ratio	Ratio Error	Normalized Ratio	Normalized Ratio Error	Scaled Ratio	Scaled Ratio Error	Dye	Edited Call	Failure	Slope	EPF	Notes	Sample Prep Notes	Number
255;132;197;238	A1	C1	ACTIN		17.84	17.9	0.08	Unchecked	Unknown	Unknown	Target	Unknown	A1	-	-	-	-	-	-	SYBR Green I		No ratio because no reference gene defined	0.52	2.39			1
255;132;197;238	A2	C1	ACTIN		17.86	17.9	0.08	Unchecked	Unknown	Unknown	Target	Unknown	A1	-	-	-	-	-	-	SYBR Green I		No ratio because no reference gene defined	0.52	2.34			2
255;0;255;0	A3	C1	ACTIN		17.99	17.9	0.08	Unchecked	Unknown	Unknown	Target	Unknown	A1	-	-	-	-	-	-	SYBR Green I		No ratio because no reference gene defined	0.44	2.05			3
255;0;255;0	A4	C3	ACTIN		18.13	18	0.11	Unchecked	Unknown	Unknown	Target	Unknown	A4	-	-	-	-	-	-	SYBR Green I		No ratio because no reference gene defined	0.41	1.93			4
255;0;255;0	A5	C3	ACTIN		17.93	18	0.11	Unchecked	Unknown	Unknown	Target	Unknown	A4	-	-	-	-	-	-	SYBR Green I		No ratio because no reference gene defined	0.42	2.03			5
255;132;197;238	A6	C3	ACTIN		17.95	18	0.11	Unchecked	Unknown	Unknown	Target	Unknown	A4	-	-	-	-	-	-	SYBR Green I		No ratio because no reference gene defined	0.47	2.17			6
255;132;197;238	A7	S1	ACTIN		17.57	17.6	0.08	Unchecked	Unknown	Unknown	Target	Unknown	A7	-	-	-	-	-	-	SYBR Green I		No ratio because no reference gene defined	0.52	2.4			7
255;132;197;238	A8	S1	ACTIN		17.69	17.6	0.08	Unchecked	Unknown	Unknown	Target	Unknown	A7	-	-	-	-	-	-	SYBR Green I		No ratio because no reference gene defined	0.45	2.09			8
255;132;197;238	A9	S1	ACTIN		17.54	17.6	0.08	Unchecked	Unknown	Unknown	Target	Unknown	A7	-	-	-	-	-	-	SYBR Green I		No ratio because no reference gene defined	0.49	2.27			9
255;132;197;238	A10	S3	ACTIN		17.7	17.62	0.13	Unchecked	Unknown	Unknown	Target	Unknown	A10	-	-	-	-	-	-	SYBR Green I		No ratio because no reference gene defined	0.48	2.2			10
255;132;197;238	A11	S3	ACTIN		17.7	17.62	0.13	Unchecked	Unknown	Unknown	Target	Unknown	A10	-	-	-	-	-	-	SYBR Green I		No ratio because no reference gene defined	0.46	2.14			11
255;47;73;113	A12	S3	ACTIN		17.47	17.62	0.13	Unchecked	Unknown	Unknown	Target	Unknown	A10	-	-	-	-	-	-	SYBR Green I		No ratio because no reference gene defined	0.55	2.47			12
255;132;197;238	B1	C1	NRF1		22.7	22.83	0.12	Unchecked	Unknown	Unknown	Target	Unknown	B1	-	-	-	-	-	-	SYBR Green I		No ratio because no reference gene defined	0.51	2.32			13
255;132;197;238	B2	C1	NRF1		22.85	22.83	0.12	Unchecked	Unknown	Unknown	Target	Unknown	B1	-	-	-	-	-	-	SYBR Green I		No ratio because no reference gene defined	0.53	2.38			14
255;132;197;238	B3	C1	NRF1		22.94	22.83	0.12	Unchecked	Unknown	Unknown	Target	Unknown	B1	-	-	-	-	-	-	SYBR Green I		No ratio because no reference gene defined	0.46	2.1			15
255;132;197;238	B4	C3	NRF1		23.07	22.93	0.12	Unchecked	Unknown	Unknown	Target	Unknown	B4	-	-	-	-	-	-	SYBR Green I		No ratio because no reference gene defined	0.46	2.1			16
255;132;197;238	B5	C3	NRF1		22.87	22.93	0.12	Unchecked	Unknown	Unknown	Target	Unknown	B4	-	-	-	-	-	-	SYBR Green I		No ratio because no reference gene defined	0.48	2.19			17
255;132;197;238	B6	C3	NRF1		22.86	22.93	0.12	Unchecked	Unknown	Unknown	Target	Unknown	B4	-	-	-	-	-	-	SYBR Green I		No ratio because no reference gene defined	0.5	2.26			18
255;132;197;238	B7	S1	NRF1		23.3	23.2	0.15	Unchecked	Unknown	Unknown	Target	Unknown	B7	-	-	-	-	-	-	SYBR Green I		No ratio because no reference gene defined	0.53	2.42			19
255;132;197;238	B8	S1	NRF1		23.03	23.2	0.15	Unchecked	Unknown	Unknown	Target	Unknown	B7	-	-	-	-	-	-	SYBR Green I		No ratio because no reference gene defined	0.48	2.21			20
255;132;197;238	B9	S1	NRF1		23.26	23.2	0.15	Unchecked	Unknown	Unknown	Target	Unknown	B7	-	-	-	-	-	-	SYBR Green I		No ratio because no reference gene defined	0.52	2.34			21
255;132;197;238	B10	S3	NRF1		23.34	23.22	0.13	Unchecked	Unknown	Unknown	Target	Unknown	B10	-	-	-	-	-	-	SYBR Green I		No ratio because no reference gene defined	0.51	2.31			22
255;132;197;238	B11	S3	NRF1		23.24	23.22	0.13	Unchecked	Unknown	Unknown	Target	Unknown	B10	-	-	-	-	-	-	SYBR Green I		No ratio because no reference gene defined	0.47	2.19			23
255;47;73;113	B12	S3	NRF1		23.09	23.22	0.13	Unchecked	Unknown	Unknown	Target	Unknown	B10	-	-	-	-	-	-	SYBR Green I		No ratio because no reference gene defined	0.55	2.47			24
255;132;197;238	C1	C1	PGC1A		26.84	26.74	0.09	Unchecked	Unknown	Unknown	Target	Unknown	C1	-	-	-	-	-	-	SYBR Green I		No ratio because no reference gene defined	0.71	2.85			25
255;132;197;238	C2	C1	PGC1A		26.7	26.74	0.09	Unchecked	Unknown	Unknown	Target	Unknown	C1	-	-	-	-	-	-	SYBR Green I		No ratio because no reference gene defined	0.69	2.78			26
255;234;79;79	C3	C1	PGC1A		26.67	26.74	0.09	Unchecked	Unknown	Unknown	Target	Unknown	C1	-	-	-	-	-	-	SYBR Green I		No ratio because no reference gene defined	0.59	2.46			27
255;234;79;79	C4	C3	PGC1A		26.71	26.53	0.24	Unchecked	Unknown	Unknown	Target	Unknown	C4	-	-	-	-	-	-	SYBR Green I		No ratio because no reference gene defined	0.55	2.35			28
255;234;79;79	C5	C3	PGC1A		26.61	26.53	0.24	Unchecked	Unknown	Unknown	Target	Unknown	C4	-	-	-	-	-	-	SYBR Green I		No ratio because no reference gene defined	0.57	2.41			29
255;234;79;79	C6	C3	PGC1A		26.26	26.53	0.24	Unchecked	Unknown	Unknown	Target	Unknown	C4	-	-	-	-	-	-	SYBR Green I		No ratio because no reference gene defined	0.67	2.77			30
255;234;79;79	C7	S1	PGC1A		26.54	26.66	0.1	Unchecked	Unknown	Unknown	Target	Unknown	C7	-	-	-	-	-	-	SYBR Green I		No ratio because no reference gene defined	0.79	3.05			31
255;234;79;79	C8	S1	PGC1A		26.72	26.66	0.1	Unchecked	Unknown	Unknown	Target	Unknown	C7	-	-	-	-	-	-	SYBR Green I		No ratio because no reference gene defined	0.56	2.38			32
255;234;79;79	C9	S1	PGC1A		26.71	26.66	0.1	Unchecked	Unknown	Unknown	Target	Unknown	C7	-	-	-	-	-	-	SYBR Green I		No ratio because no reference gene defined	0.66	2.7			33
255;234;79;79	C10	S3	PGC1A		26.7	26.64	0.11	Unchecked	Unknown	Unknown	Target	Unknown	C10	-	-	-	-	-	-	SYBR Green I		No ratio because no reference gene defined	0.58	2.45			34
255;234;79;79	C11	S3	PGC1A		26.71	26.64	0.11	Unchecked	Unknown	Unknown	Target	Unknown	C10	-	-	-	-	-	-	SYBR Green I		No ratio because no reference gene defined	0.64	2.64			35
255;47;73;113	C12	S3	PGC1A		26.52	26.64	0.11	Unchecked	Unknown	Unknown	Target	Unknown	C10	-	-	-	-	-	-	SYBR Green I		No ratio because no reference gene defined	0.69	2.8			36
255;132;197;238	D1	C1	ATP5K		18.34	18.44	0.11	Unchecked	Unknown	Unknown	Target	Unknown	D1	-	-	-	-	-	-	SYBR Green I		No ratio because no reference gene defined	0.81	3.15			37
255;132;197;238	D2	C1	ATP5K		18.43	18.44	0.11	Unchecked	Unknown	Unknown	Target	Unknown	D1	-	-	-	-	-	-	SYBR Green I		No ratio because no reference gene defined	0.76	3			38
255;234;79;79	D3	C1	ATP5K		18.55	18.44	0.11	Unchecked	Unknown	Unknown	Target	Unknown	D1	-	-	-	-	-	-	SYBR Green I		No ratio because no reference gene defined	0.68	2.77			39
255;234;79;79	D4	C3	ATP5K		18.79	18.6	0.17	Unchecked	Unknown	Unknown	Target	Unknown	D4	-	-	-	-	-	-	SYBR Green I		No ratio because no reference gene defined	0.62	2.6			40
255;234;79;79	D5	C3	ATP5K		18.57	18.6	0.17	Unchecked	Unknown	Unknown	Target	Unknown	D4	-	-	-	-	-	-	SYBR Green I		No ratio because no reference gene defined	0.69	2.82			41
255;234;79;79	D6	C3	ATP5K		18.45	18.6	0.17	Unchecked	Unknown	Unknown	Target	Unknown	D4	-	-	-	-	-	-	SYBR Green I		No ratio because no reference gene defined	0.66	2.73			42
255;234;79;79	D7	S1	ATP5K		18.71	18.8	0.09	Unchecked	Unknown	Unknown	Target	Unknown	D7	-	-	-	-	-	-	SYBR Green I		No ratio because no reference gene defined	0.75	2.99			43
255;234;79;79	D8	S1	ATP5K		18.88	18.8	0.09	Unchecked	Unknown	Unknown	Target	Unknown	D7	-	-	-	-	-	-	SYBR Green I		No ratio because no reference gene defined	0.63	2.64			44
255;234;79;79	D9	S1	ATP5K		18.8	18.8	0.09	Unchecked	Unknown	Unknown	Target	Unknown	D7	-	-	-	-	-	-	SYBR Green I		No ratio because no reference gene defined	0.66	2.74			45
255;234;79;79	D10	S3	ATP5K		18.77	18.75	0.06	Unchecked	Unknown	Unknown	Target	Unknown	D10	-	-	-	-	-	-	SYBR Green I		No ratio because no reference gene defined	0.64	2.7			46
255;234;79;79	D11	S3	ATP5K		18.79	18.75	0.06	Unchecked	Unknown	Unknown	Target	Unknown	D10	-	-	-	-	-	-	SYBR Green I		No ratio because no reference gene defined	0.67	2.74			47
255;47;73;113	D12	S3	ATP5K		18.68	18.75	0.06	Unchecked	Unknown	Unknown	Target	Unknown	D10	-	-	-	-	-	-	SYBR Green I		No ratio because no reference gene defined	0.71	2.87			48
255;34;176;146	E1	C2	ACTIN		17.27	17.55	0.24	Unchecked	Unknown	Unknown	Target	Unknown	E1	-	-	-	-	-	-	SYBR Green I		No ratio because no reference gene defined	0.44	2.05			49
255;34;176;146	E2	C2	ACTIN		17.72	17.55	0.24	Unchecked	Unknown	Unknown	Target	Unknown	E1	-	-	-	-	-	-	SYBR Green I		No ratio because no reference gene defined	0.47	2.16			50
255;34;176;146	E3	C2	ACTIN		17.66	17.55	0.24	Unchecked	Unknown	Unknown	Target	Unknown	E1	-	-	-	-	-	-	SYBR Green I		No ratio because no reference gene defined	0.49	2.21			51
255;34;176;146	E4	C4	ACTIN		17.9	17.87	0.05	Unchecked	Unknown	Unknown	Target	Unknown	E4	-	-	-	-	-	-	SYBR Green I		No ratio because no reference gene defined	0.53	2.38			52
255;34;176;146	E5	C4	ACTIN		17.9	17.87	0.05	Unchecked	Unknown	Unknown	Target	Unknown	E4	-	-	-	-	-	-	SYBR Green I		No ratio because no reference gene defined	0.54	2.42			53
255;34;176;146	E6	C4	ACTIN		17.82	17.87	0.05	Unchecked	Unknown	Unknown	Target	Unknown	E4	-	-	-	-	-	-	SYBR Green I		No ratio because no reference gene defined	0.57	2.54			54
255;34;176;146	E7	S2	ACTIN		17.2	17.33	0.11	Unchecked	Unknown	Unknown	Target	Unknown	E7	-	-	-	-	-	-	SYBR Green I		No ratio because no reference gene defined	0.53	2.4			55
255;34;176;146	E8	S2	ACTIN		17.42	17.33	0.11	Unchecked	Unknown	Unknown	Target	Unknown	E7	-	-	-	-	-	-	SYBR Green I		No ratio because no reference gene defined	0.45	2.13			56
255;34;176;146	E9	S2	ACTIN		17.36	17.33	0.11	Unchecked	Unknown	Unknown	Target	Unknown	E7	-	-	-	-	-	-	SYBR Green I		No ratio because no reference gene defined	0.48	2.22			57
255;34;176;146	E10	S4	ACTIN		17.78	17.67	0.11	Unchecked	Unknown	Unknown	Target	Unknown	E10	-	-	-	-	-	-	SYBR Green I		No ratio because no reference gene defined	0.45	2.13			58
255;34;176;146	E11	S4	ACTIN		17.68	17.67	0.11	Unchecked	Unknown	Unknown	Target	Unknown	E10	-	-	-	-	-	-	SYBR Green I		No ratio because no reference gene defined	0.48	2.24			59
255;180;73;149	E12	S4	ACTIN		17.56	17.67	0.11	Unchecked	Unknown	Unknown	Target	Unknown	E10	-	-	-	-	-	-	SYBR Green I		No ratio because no reference gene defined	0.51	2.32			60
255;34;176;146	F1	C2	NRF1		22.63	22.73	0.08	Unchecked	Unknown	Unknown	Target	Unknown	F1	-	-	-	-	-	-	SYBR Green I		No ratio because no reference gene defined	0.58	2.56			61
255;34;176;146	F2	C2	NRF1		22.78	22.73	0.08	Unchecked	Unknown	Unknown	Target	Unknown	F1	-	-	-	-	-	-	SYBR Green I		No ratio because no reference gene defined	0.54	2.4			62
255;34;176;146	F3	C2	NRF1		22.77	22.73	0.08	Unchecked	Unknown	Unknown	Target	Unknown	F1	-	-	-	-	-	-	SYBR Green I		No ratio because no reference gene defined	0.54	2.38			63
255;34;176;146	F4	C4	NRF1		22.99	22.98	0.14	Unchecked	Unknown	Unknown	Target	Unknown	F4	-	-	-	-	-	-	SYBR Green I		No ratio because no reference gene defined	0.51	2.32			64
255;34;176;146	F5	C4	NRF1		23.11	22.98	0.14	Unchecked	Unknown	Unknown	Target	Unknown	F4	-	-	-	-	-	-	SYBR Green I		No ratio because no reference gene defined	0.54	2.42			65
255;34;176;146	F6	C4	NRF1		22.84	22.98	0.14	Unchecked	Unknown	Unknown	Target	Unknown	F4	-	-	-	-	-	-	SYBR Green I		No ratio because no reference gene defined	0.56	2.49			66
255;34;176;146	F7	S2	NRF1		22.16	22.68	0.45	Unchecked	Unknown	Unknown	Target	Unknown	F7	-	-	-	-	-	-	SYBR Green I		No ratio because no reference gene defined	0.51	2.29			67
255;34;176;146	F8	S2	NRF1		22.9	22.68	0.45	Unchecked	Unknown	Unknown	Target	Unknown	F7	-	-	-	-	-	-	SYBR Green I		No ratio because no reference gene defined	0.48	2.22			68
255;34;176;146	F9	S2	NRF1		22.97	22.68	0.45	Unchecked	Unknown	Unknown	Target	Unknown	F7	-	-	-	-	-	-	SYBR Green I		No ratio because no reference gene defined	0.52	2.35			69
255;34;176;146	F10	S4	NRF1		23.25	23.17	0.11	Unchecked	Unknown	Unknown	Target	Unknown	F10	-	-	-	-	-	-	SYBR Green I		No ratio because no reference gene defined	0.45	2.09			70
255;34;176;146	F11	S4	NRF1		23.22	23.17	0.11	Unchecked	Unknown	Unknown	Target	Unknown	F10	-	-	-	-	-	-	SYBR Green I		No ratio because no reference gene defined	0.5	2.26			71
255;180;73;149	F12	S4	NRF1		23.04	23.17	0.11	Unchecked	Unknown	Unknown	Target	Unknown	F10	-	-	-	-	-	-	SYBR Green I		No ratio because no reference gene defined	0.53	2.38			72
255;34;176;146	H1	C2	ATP5K		18.44	18.48	0.05	Unchecked	Unknown	Unknown	Target	Unknown	H1	-	-	-	-	-	-	SYBR Green I		No ratio because no reference gene defined	0.67	2.76			85
255;34;176;146	H2	C2	ATP5K		18.54	18.48	0.05	Unchecked	Unknown	Unknown	Target	Unknown	H1	-	-	-	-	-	-	SYBR Green I		No ratio because no reference gene defined	0.66	2.69			86
255;95;103;174	H3	C2	ATP5K		18.46	18.48	0.05	Unchecked	Unknown	Unknown	Target	Unknown	H1	-	-	-	-	-	-	SYBR Green I		No ratio because no reference gene defined	0.7	2.82			87
255;95;103;174	H4	C4	ATP5K		18.57	18.54	0.04	Unchecked	Unknown	Unknown	Target	Unknown	H4	-	-	-	-	-	-	SYBR Green I		No ratio because no reference gene defined	0.69	2.81			88
255;95;103;174	H5	C4	ATP5K		18.56	18.54	0.04	Unchecked	Unknown	Unknown	Target	Unknown	H4	-	-	-	-	-	-	SYBR Green I		No ratio because no reference gene defined	0.7	2.81			89
255;95;103;174	H6	C4	ATP5K		18.49	18.54	0.04	Unchecked	Unknown	Unknown	Target	Unknown	H4	-	-	-	-	-	-	SYBR Green I		No ratio because no reference gene defined	0.74	2.93			90
255;95;103;174	H7	S2	ATP5K		18.52	18.58	0.07	Unchecked	Unknown	Unknown	Target	Unknown	H7	-	-	-	-	-	-	SYBR Green I		No ratio because no reference gene defined	0.73	2.91			91
255;95;103;174	H8	S2	ATP5K		18.66	18.58	0.07	Unchecked	Unknown	Unknown	Target	Unknown	H7	-	-	-	-	-	-	SYBR Green I		No ratio because no reference gene defined	0.63	2.61			92
255;95;103;174	H9	S2	ATP5K		18.57	18.58	0.07	Unchecked	Unknown	Unknown	Target	Unknown	H7	-	-	-	-	-	-	SYBR Green I		No ratio because no reference gene defined	0.69	2.78			93
255;95;103;174	H10	S4	ATP5K		18.9	18.79	0.11	Unchecked	Unknown	Unknown	Target	Unknown	H10	-	-	-	-	-	-	SYBR Green I		No ratio because no reference gene defined	0.63	2.67			94
255;95;103;174	H11	S4	ATP5K		18.79	18.79	0.11	Unchecked	Unknown	Unknown	Target	Unknown	H10	-	-	-	-	-	-	SYBR Green I		No ratio because no reference gene defined	0.68	2.84			95
255;180;73;149	H12	S4	ATP5K		18.69	18.79	0.11	Unchecked	Unknown	Unknown	Target	Unknown	H10	-	-	-	-	-	-	SYBR Green I		No ratio because no reference gene defined	0.76	3.06			96
