# Supplementary material for: Hippocampus-Based Mitochondrial Respiratory Function Decline Is Responsible for Perioperative Neurocognitive Disorders
Source: Front Aging Neurosci. 2022 Feb 9;14:772066. doi: 10.3389/fnagi.2022.772066 (PMC8865419; doi:10.3389/fnagi.2022.772066)
Supplement: Supplementary file 3 [file Data_Sheet_2.zip › Fig.6/Fig.6A/PGC-1a.xlsx]

## Sheet: Sheet1
Color	Position	Sample Name	Gene Name	Condition Name	Cq	Cq Mean	Cq Error	Excluded	Sample Type	Sample Type RQ	Gene Type	Condition Type	Replicate Group	Ratio	Ratio Error	Normalized Ratio	Normalized Ratio Error	Scaled Ratio	Scaled Ratio Error	Dye	Edited Call	Failure	Slope	EPF	Notes	Sample Prep Notes	Number
255;132;197;238	A1	C1	ACTIN		17.44	17.38	0.06	Unchecked	Unknown	Unknown	Target	Unknown	A1	-	-	-	-	-	-	SYBR Green I		No ratio because no reference gene defined	0.42	1.94			1
255;132;197;238	A2	C1	ACTIN		17.32	17.38	0.06	Unchecked	Unknown	Unknown	Target	Unknown	A1	-	-	-	-	-	-	SYBR Green I		No ratio because no reference gene defined	0.45	2.07			2
255;0;255;0	A3	C1	ACTIN		17.38	17.38	0.06	Unchecked	Unknown	Unknown	Target	Unknown	A1	-	-	-	-	-	-	SYBR Green I		No ratio because no reference gene defined	0.38	1.78			3
255;0;255;0	A4	C5	ACTIN		17.82	17.84	0.03	Unchecked	Unknown	Unknown	Target	Unknown	A4	-	-	-	-	-	-	SYBR Green I		No ratio because no reference gene defined	0.39	1.82			4
255;0;255;0	A5	C5	ACTIN		17.82	17.84	0.03	Unchecked	Unknown	Unknown	Target	Unknown	A4	-	-	-	-	-	-	SYBR Green I		No ratio because no reference gene defined	0.41	1.89			5
255;132;197;238	A6	C5	ACTIN		17.88	17.84	0.03	Unchecked	Unknown	Unknown	Target	Unknown	A4	-	-	-	-	-	-	SYBR Green I		No ratio because no reference gene defined	0.39	1.81			6
255;132;197;238	A7	S1	ACTIN		17.24	17.16	0.08	Unchecked	Unknown	Unknown	Target	Unknown	A7	-	-	-	-	-	-	SYBR Green I		No ratio because no reference gene defined	0.43	2.01			7
255;132;197;238	A8	S1	ACTIN		17.17	17.16	0.08	Unchecked	Unknown	Unknown	Target	Unknown	A7	-	-	-	-	-	-	SYBR Green I		No ratio because no reference gene defined	0.48	2.17			8
255;132;197;238	A9	S1	ACTIN		17.08	17.16	0.08	Unchecked	Unknown	Unknown	Target	Unknown	A7	-	-	-	-	-	-	SYBR Green I		No ratio because no reference gene defined	0.47	2.16			9
255;132;197;238	A10	S5	ACTIN		17.35	17.34	0.08	Unchecked	Unknown	Unknown	Target	Unknown	A10	-	-	-	-	-	-	SYBR Green I		No ratio because no reference gene defined	0.48	2.19			10
255;132;197;238	A11	S5	ACTIN		17.25	17.34	0.08	Unchecked	Unknown	Unknown	Target	Unknown	A10	-	-	-	-	-	-	SYBR Green I		No ratio because no reference gene defined	0.52	2.33			11
255;47;73;113	A12	S5	ACTIN		17.41	17.34	0.08	Unchecked	Unknown	Unknown	Target	Unknown	A10	-	-	-	-	-	-	SYBR Green I		No ratio because no reference gene defined	0.47	2.13			12
255;132;197;238	B4	C6	ACTIN		17.86	17.85	0.01	Unchecked	Unknown	Unknown	Target	Unknown	B4	-	-	-	-	-	-	SYBR Green I		No ratio because no reference gene defined	0.39	1.82			16
255;132;197;238	B5	C6	ACTIN		17.85	17.85	0.01	Unchecked	Unknown	Unknown	Target	Unknown	B4	-	-	-	-	-	-	SYBR Green I		No ratio because no reference gene defined	0.4	1.88			17
255;132;197;238	B6	C6	ACTIN		17.85	17.85	0.01	Unchecked	Unknown	Unknown	Target	Unknown	B4	-	-	-	-	-	-	SYBR Green I		No ratio because no reference gene defined	0.4	1.85			18
255;132;197;238	B10	S6	ACTIN		17.46	17.49	0.06	Unchecked	Unknown	Unknown	Target	Unknown	B10	-	-	-	-	-	-	SYBR Green I		No ratio because no reference gene defined	0.51	2.31			22
255;132;197;238	B11	S6	ACTIN		17.45	17.49	0.06	Unchecked	Unknown	Unknown	Target	Unknown	B10	-	-	-	-	-	-	SYBR Green I		No ratio because no reference gene defined	0.52	2.34			23
255;34;176;146	B12	S6	ACTIN		17.56	17.49	0.06	Unchecked	Unknown	Unknown	Target	Unknown	B10	-	-	-	-	-	-	SYBR Green I		No ratio because no reference gene defined	0.46	2.12			24
255;234;79;79	C4	C7	ACTIN		17.74	17.82	0.08	Unchecked	Unknown	Unknown	Target	Unknown	C4	-	-	-	-	-	-	SYBR Green I		No ratio because no reference gene defined	0.44	1.99			28
255;234;79;79	C5	C7	ACTIN		17.83	17.82	0.08	Unchecked	Unknown	Unknown	Target	Unknown	C4	-	-	-	-	-	-	SYBR Green I		No ratio because no reference gene defined	0.43	1.98			29
255;234;79;79	C6	C7	ACTIN		17.89	17.82	0.08	Unchecked	Unknown	Unknown	Target	Unknown	C4	-	-	-	-	-	-	SYBR Green I		No ratio because no reference gene defined	0.4	1.86			30
255;234;79;79	C10	S7	ACTIN		17.46	17.4	0.07	Unchecked	Unknown	Unknown	Target	Unknown	C10	-	-	-	-	-	-	SYBR Green I		No ratio because no reference gene defined	0.52	2.33			34
255;234;79;79	C11	S7	ACTIN		17.41	17.4	0.07	Unchecked	Unknown	Unknown	Target	Unknown	C10	-	-	-	-	-	-	SYBR Green I		No ratio because no reference gene defined	0.54	2.42			35
255;205;18;55	C12	S7	ACTIN		17.33	17.4	0.07	Unchecked	Unknown	Unknown	Target	Unknown	C10	-	-	-	-	-	-	SYBR Green I		No ratio because no reference gene defined	0.49	2.21			36
255;132;197;238	E1	C1	PGC1A		26.45	26.54	0.16	Unchecked	Unknown	Unknown	Target	Unknown	E1	-	-	-	-	-	-	SYBR Green I		No ratio because no reference gene defined	0.68	2.71			49
255;132;197;238	E2	C1	PGC1A		26.73	26.54	0.16	Unchecked	Unknown	Unknown	Target	Unknown	E1	-	-	-	-	-	-	SYBR Green I		No ratio because no reference gene defined	0.54	2.29			50
255;34;176;146	E3	C1	PGC1A		26.45	26.54	0.16	Unchecked	Unknown	Unknown	Target	Unknown	E1	-	-	-	-	-	-	SYBR Green I		No ratio because no reference gene defined	0.53	2.24			51
255;34;176;146	E4	C5	PGC1A		26.68	26.6	0.08	Unchecked	Unknown	Unknown	Target	Unknown	E4	-	-	-	-	-	-	SYBR Green I		No ratio because no reference gene defined	0.57	2.36			52
255;34;176;146	E5	C5	PGC1A		26.53	26.6	0.08	Unchecked	Unknown	Unknown	Target	Unknown	E4	-	-	-	-	-	-	SYBR Green I		No ratio because no reference gene defined	0.56	2.36			53
255;34;176;146	E6	C5	PGC1A		26.6	26.6	0.08	Unchecked	Unknown	Unknown	Target	Unknown	E4	-	-	-	-	-	-	SYBR Green I		No ratio because no reference gene defined	0.6	2.51			54
255;34;176;146	E7	S1	PGC1A		26.98	26.91	0.18	Unchecked	Unknown	Unknown	Target	Unknown	E7	-	-	-	-	-	-	SYBR Green I		No ratio because no reference gene defined	0.62	2.59			55
255;34;176;146	E8	S1	PGC1A		27.04	26.91	0.18	Unchecked	Unknown	Unknown	Target	Unknown	E7	-	-	-	-	-	-	SYBR Green I		No ratio because no reference gene defined	0.55	2.33			56
255;34;176;146	E9	S1	PGC1A		26.7	26.91	0.18	Unchecked	Unknown	Unknown	Target	Unknown	E7	-	-	-	-	-	-	SYBR Green I		No ratio because no reference gene defined	0.68	2.77			57
255;34;176;146	E10	S5	PGC1A		26.96	26.96	0.08	Unchecked	Unknown	Unknown	Target	Unknown	E10	-	-	-	-	-	-	SYBR Green I		No ratio because no reference gene defined	0.76	2.98			58
255;34;176;146	E11	S5	PGC1A		26.89	26.96	0.08	Unchecked	Unknown	Unknown	Target	Unknown	E10	-	-	-	-	-	-	SYBR Green I		No ratio because no reference gene defined	0.81	3.14			59
255;47;73;113	E12	S5	PGC1A		27.04	26.96	0.08	Unchecked	Unknown	Unknown	Target	Unknown	E10	-	-	-	-	-	-	SYBR Green I		No ratio because no reference gene defined	0.71	2.84			60
255;95;103;174	G4	C7	PGC1A		26.76	26.84	0.1	Unchecked	Unknown	Unknown	Target	Unknown	G4	-	-	-	-	-	-	SYBR Green I		No ratio because no reference gene defined	0.63	2.57			76
255;95;103;174	G5	C7	PGC1A		26.95	26.84	0.1	Unchecked	Unknown	Unknown	Target	Unknown	G4	-	-	-	-	-	-	SYBR Green I		No ratio because no reference gene defined	0.6	2.49			77
255;95;103;174	G6	C7	PGC1A		26.81	26.84	0.1	Unchecked	Unknown	Unknown	Target	Unknown	G4	-	-	-	-	-	-	SYBR Green I		No ratio because no reference gene defined	0.64	2.6			78
255;95;103;174	G10	S7	PGC1A		27.16	26.96	0.17	Unchecked	Unknown	Unknown	Target	Unknown	G10	-	-	-	-	-	-	SYBR Green I		No ratio because no reference gene defined	0.76	2.95			82
255;95;103;174	G11	S7	PGC1A		26.83	26.96	0.17	Unchecked	Unknown	Unknown	Target	Unknown	G10	-	-	-	-	-	-	SYBR Green I		No ratio because no reference gene defined	0.77	2.98			83
255;205;18;55	G12	S7	PGC1A		26.9	26.96	0.17	Unchecked	Unknown	Unknown	Target	Unknown	G10	-	-	-	-	-	-	SYBR Green I		No ratio because no reference gene defined	0.73	2.88			84
